# Supplementary material for: Crystal structure of potassium sodium hepta­hydrogen hexa­molybdocobaltate(III) octa­hydrate: an extra-protonated B-series Anderson-type heteropolyoxidometalate
Source: Acta Crystallogr E Crystallogr Commun. 2015 Aug 12;71(Pt 9):1032–5. doi: 10.1107/S2056989015014784 (PMC4555401; doi:10.1107/S2056989015014784)
Supplement: Supplementary file 1 [file e-71-01032-sup1.cif]

##############################################################################
#                                                                            #
# This CIF contains the data in a paper accepted for publication in          #
# Acta Crystallographica Section E. It conforms to the requirements of       #
# Notes for Authors for Acta Crystallographica Section E, and has been       #
# peer reviewed under the auspices of the IUCr Commission on Journals.       #
#                                                                            #
# Full details of the Crystallographic Information File format               #
# are given in the paper "The Crystallographic Information File (CIF):       #
# a New Standard Archive File for Crystallography" by S. R. Hall, F. H.      #
# Allen and I. D. Brown [Acta Cryst. (1991), A47, 655-685].                  #
#                                                                            #
# The current version of the core CIF dictionary is obtainable from          #
# ftp://ftp.iucr.org/pub/cif_core.dic.                                       #
#                                                                            #
# Software is freely available for graphical display of the structure(s)     #
# in this CIF. For information consult the CIF software page                 #
# http://www.iucr.org/resources/cif/software.                                #
#                                                                            #
# This file may be used for bona fide research purposes within the           #
# scientific community so long as proper attribution is given to the journal # 
# article from which it was obtained.                                        #
#                                                                            #
##############################################################################
data_New_Global_Publ_Block
_audit_creation_method     'form.cif (version 2.0)'
_journal_data_validation_number     ?
_journal_date_recd_electronic     2015-07-03
_journal_date_accepted     2015-08-06
_journal_name_full     'Acta Crystallographica, Section E'
_journal_year     2015
_journal_volume     71
_journal_issue      9
_journal_page_first     1032
_journal_page_last     1035
_journal_paper_category     GI
_journal_paper_doi     10.1107/S2056989015014784
_journal_coeditor_code     BR2252
_publ_contact_author_name     'Prof. Uk Lee'
_publ_contact_author_address
;
Department of Chemistry, Pukyong National University, 599-1 Daeyeon 3-dong
Nam-gu, Busan 608-737, Republic of Korea
;
_publ_contact_author_email     uklee@pknu.ac.kr
_publ_contact_author_fax     '+82-51-629-5583'
_publ_contact_author_phone     '+82-51-629-5596'
_publ_section_title
;
Crystal structure of monopotassium monosodium heptahydrogen
hexamolybdocobaltate(III) octahydrate: an extra-protonated <i>B</i>-series
Anderson-type heteropolyoxometalate
;
loop_
    _publ_author_name
    _publ_author_address
    'Park, Ki-Min'
;
Research Institute of Natural Science, Gyeongsang National University,
501 Jinju-daero, Jinju, 660-701, Republic of Korea
;
    'Joo, Hea-Chung'
;
Department of Chemistry, Pukyong National University, 599-1 Daeyeon 3-dong
Nam-gu, Busan 608-737, Republic of Korea
;
    'Lee, Uk'
;
Department of Chemistry, Pukyong National University, 599-1 Daeyeon 3-dong
Nam-gu, Busan 608-737, Republic of Korea
;
_publ_section_synopsis
;
A novel hexamolybdate(VI) polyanion protonated by an extra H atom is an
unexpected polyanion species among the <i>B</i>-series Anderson-type
polyoxometalates (POMs). The extra (seventh) H atom does not lie on a
crystallographic centre of symmetry, but is located at the mid-point between
two \m~2~-O atoms of adjacent polyanions, and forms a very short hydrogen
bond.
;
data_I
_database_code_depnum_ccdc_archive 'CCDC 1417467'
_chemical_name_systematic
;\
Sodium potassium
hexa-\m~3~-hydroxido-\m~2~-hydroxido-\
heptadecaoxidocobaltate(II)hexamolybdate(VI)
octahydrate
;
_chemical_name_common     ?
_chemical_formula_moiety     'K +, Na +, Co H7 Mo6 O24 2-, 8(H2 O)'
_chemical_formula_sum     'Co H23 K Mo6 Na O32'
_chemical_formula_structural     'Co H7 Mo6 O24, 8(H2 O), K, Na'
_chemical_formula_iupac     'K Na [Co Mo6 O17 (O H)7], 8H2 O'
_chemical_formula_weight     1231.84
_chemical_melting_point     ?
_shelx_space_group_comment
;
The symmetry employed for this shelxl refinement is uniquely defined
by the following loop, which should always be used as a source of
symmetry information in preference to the above space-group names.
They are only intended as comments.
;
_space_group_crystal_system     monoclinic
_space_group_name_H-M_alt     'P 21/n'
_space_group_name_Hall     '-P 2yn'
loop_
    _space_group_symop_operation_xyz
    'x, y, z'
    '-x+1/2, y+1/2, -z+1/2'
    '-x, -y, -z'
    'x-1/2, -y-1/2, z-1/2'
_cell_length_a     10.9758(5)
_cell_length_b     20.7702(9)
_cell_length_c     12.7906(6)
_cell_angle_alpha     90
_cell_angle_beta     99.6660(10)
_cell_angle_gamma     90
_cell_volume     2874.5(2)
_cell_formula_units_Z     4
_cell_measurement_reflns_used     5031
_cell_measurement_theta_min     2.47
_cell_measurement_theta_max     28.22
_cell_measurement_temperature     173(2)
_exptl_crystal_description     'block'
_exptl_crystal_colour     'blue'
_exptl_crystal_size_max     0.200
_exptl_crystal_size_mid     0.100
_exptl_crystal_size_min     0.050
_exptl_crystal_density_diffrn     2.846
_exptl_crystal_density_meas     ?
_exptl_crystal_density_method     ?
_exptl_crystal_F_000     2352
_exptl_absorpt_coefficient_mu     3.372
_exptl_absorpt_correction_type     multi-scan
_exptl_absorpt_process_details
;
(<i>SADABS</i>; Bruker, 2009)
;
_shelx_estimated_absorpt_T_min     0.552
_shelx_estimated_absorpt_T_max     0.850
_exptl_absorpt_correction_T_min     0.669
_exptl_absorpt_correction_T_max     0.838
_diffrn_ambient_temperature     173(2)
_diffrn_radiation_type     MoK\a
_diffrn_radiation_wavelength     0.71073
_diffrn_measurement_device_type     'Bruker SMART APEXII CCD'
_diffrn_measurement_method     '\f and \w scans'
_diffrn_detector_area_resol_mean     10.0
_diffrn_reflns_number     17925
_diffrn_reflns_av_R_equivalents     0.0429
_diffrn_reflns_theta_min     1.889
_diffrn_reflns_theta_max     28.272
_diffrn_reflns_theta_full     25.242
_diffrn_measured_fraction_theta_max     0.941
_diffrn_measured_fraction_theta_full     0.993
_diffrn_reflns_limit_h_min     -14
_diffrn_reflns_limit_h_max     14
_diffrn_reflns_limit_k_min     -27
_diffrn_reflns_limit_k_max     10
_diffrn_reflns_limit_l_min     -16
_diffrn_reflns_limit_l_max     16
_refine_special_details     ?
_reflns_number_total     6701
_reflns_number_gt     4416
_reflns_threshold_expression     I>2\s(I)
_refine_ls_structure_factor_coef     Fsqd
_refine_ls_matrix_type     full
_refine_ls_R_factor_all     0.0775
_refine_ls_R_factor_gt     0.0414
_refine_ls_wR_factor_gt     0.0713
_refine_ls_wR_factor_ref     0.0808
_refine_ls_goodness_of_fit_ref     1.055
_refine_ls_restrained_S_all     1.053
_refine_ls_number_reflns     6701
_refine_ls_number_parameters     449
_refine_ls_number_restraints     31
_refine_ls_hydrogen_treatment     refxyz
_refine_ls_weighting_scheme     calc
_refine_ls_weighting_details
             'w=1/[\s^2^(Fo^2^)+(0.0192P)^2^+12.1333P] where P=(Fo^2^+2Fc^2^)/3'
_atom_sites_solution_hydrogens     difmap
_atom_sites_solution_primary     direct
_atom_sites_solution_secondary     difmap
_refine_ls_shift/su_max     0.001
_refine_ls_shift/su_mean     0.000
_refine_diff_density_max     1.020
_refine_diff_density_min     -1.064
_refine_ls_extinction_method
;
<i>SHELXL2014</i> (Sheldrick, 2015)
;
_refine_ls_extinction_coef     0.00011(2)
_refine_ls_extinction_expression
                                  'Fc^*^=kFc[1+0.001xFc^2^\l^3^/sin(2\q)]^-1/4^'
loop_
    _atom_type_symbol
    _atom_type_description
    _atom_type_scat_dispersion_real
    _atom_type_scat_dispersion_imag
    _atom_type_scat_source
    'H' 'H' 0.0000 0.0000
                         'International Tables Vol C Tables 4.2.6.8 and 6.1.1.4'
    'Co' 'Co' 0.3494 0.9721
                         'International Tables Vol C Tables 4.2.6.8 and 6.1.1.4'
    'Mo' 'Mo' -1.6832 0.6857
                         'International Tables Vol C Tables 4.2.6.8 and 6.1.1.4'
    'O' 'O' 0.0106 0.0060
                         'International Tables Vol C Tables 4.2.6.8 and 6.1.1.4'
    'Na' 'Na' 0.0362 0.0249
                         'International Tables Vol C Tables 4.2.6.8 and 6.1.1.4'
    'K' 'K' 0.2009 0.2494
                         'International Tables Vol C Tables 4.2.6.8 and 6.1.1.4'
_computing_data_collection
;
<i>APEX2</i> (Bruker, 2009)
;
_computing_cell_refinement
;
<i>SAINT</i> (Bruker, 2009)
;
_computing_data_reduction
;
<i>SAINT</i> (Bruker, 2009)
;
_computing_structure_solution
;
<i>SHELXS97</i> (Sheldrick, 2008)
;
_computing_structure_refinement
;
<i>SHELXL2014</i> (Sheldrick, 2015)
;
_computing_molecular_graphics
;
ORTEP-3 for Windows (Farrugia, 2012),
PLATON (Spek, 2009) and
DIAMOND (Brandenburg, 1998)
;
_computing_publication_material
;
<i>SHELXL2014</i> (Sheldrick, 2015)
;
loop_
    _atom_site_type_symbol
    _atom_site_label
    _atom_site_fract_x
    _atom_site_fract_y
    _atom_site_fract_z
    _atom_site_U_iso_or_equiv
    _atom_site_adp_type
    _atom_site_calc_flag
    _atom_site_occupancy
    _atom_site_disorder_assembly
    _atom_site_disorder_group
    Mo Mo1 0.53782(5) 0.10915(3) 0.53624(4) 0.01162(13) Uani d 1 . .
    Mo Mo2 0.71702(5) 0.24276(3) 0.53614(4) 0.01042(12) Uani d 1 . .
    Mo Mo3 0.58803(5) 0.38359(3) 0.47083(4) 0.01109(12) Uani d 1 . .
    Mo Mo4 0.28516(5) 0.39351(3) 0.39378(4) 0.01036(12) Uani d 1 . .
    Mo Mo5 0.10877(5) 0.25896(3) 0.38934(4) 0.01082(12) Uani d 1 . .
    Mo Mo6 0.23869(5) 0.11899(3) 0.45827(4) 0.01178(13) Uani d 1 . .
    Co Co1 0.41250(8) 0.25144(4) 0.46414(7) 0.00890(16) Uani d 1 . .
    K K1 0.3893(4) 0.0424(2) 0.2202(3) 0.0427(10) Uani d 0.5 . .
    K K2 -0.0640(5) 0.4290(3) 0.5040(4) 0.0659(14) Uani d 0.5 . .
    Na Na1 0.1547(3) 0.01011(12) 0.7104(2) 0.0225(6) Uani d 1 . .
    O O1C 0.5469(4) 0.1996(2) 0.4361(3) 0.0099(9) Uani d 1 . .
    H H1 0.552(6) 0.192(3) 0.372(3) 0.015 Uiso d 1 . .
    O O2C 0.5375(4) 0.2937(2) 0.5617(3) 0.0093(9) Uani d 1 . .
    H H2 0.530(6) 0.292(3) 0.624(3) 0.014 Uiso d 1 . .
    O O3C 0.4390(4) 0.3205(2) 0.3718(3) 0.0086(9) Uani d 1 . .
    H H3 0.455(6) 0.310(3) 0.312(3) 0.013 Uiso d 1 . .
    O O4C 0.2764(4) 0.3033(2) 0.4915(3) 0.0093(9) Uani d 1 . .
    H H4 0.285(6) 0.307(3) 0.557(2) 0.014 Uiso d 1 . .
    O O5C 0.2891(4) 0.2085(2) 0.3653(3) 0.0108(9) Uani d 1 . .
    H H5 0.299(6) 0.210(3) 0.302(3) 0.016 Uiso d 1 . .
    O O6C 0.3851(4) 0.1826(2) 0.5565(3) 0.0108(9) Uani d 1 . .
    H H6 0.365(6) 0.181(3) 0.615(3) 0.016 Uiso d 1 . .
    O O7B 0.6477(4) 0.1741(2) 0.6169(3) 0.0111(9) Uani d 1 . .
    H H7 0.664(6) 0.171(3) 0.7129(13) 0.017 Uiso d 1 . .
    O O8B 0.6943(4) 0.3130(2) 0.4423(3) 0.0125(9) Uani d 1 . .
    O O9B 0.4270(4) 0.4140(2) 0.4939(3) 0.0120(9) Uani d 1 . .
    O O10B 0.1788(4) 0.3281(2) 0.3095(3) 0.0109(9) Uani d 1 . .
    O O11B 0.1319(4) 0.1898(2) 0.4860(3) 0.0117(9) Uani d 1 . .
    O O12B 0.3973(4) 0.0895(2) 0.4323(3) 0.0127(9) Uani d 1 . .
    O O13T 0.5124(4) 0.0676(2) 0.6458(4) 0.0198(11) Uani d 1 . .
    O O14T 0.6444(4) 0.0669(2) 0.4824(4) 0.0210(11) Uani d 1 . .
    O O15T 0.8019(4) 0.2762(2) 0.6482(3) 0.0162(10) Uani d 1 . .
    O O16T 0.8163(4) 0.1981(2) 0.4768(3) 0.0176(10) Uani d 1 . .
    O O17T 0.6726(4) 0.4151(2) 0.5825(3) 0.0194(11) Uani d 1 . .
    O O18T 0.6115(4) 0.4313(2) 0.3682(3) 0.0191(11) Uani d 1 . .
    O O19T 0.3029(4) 0.4388(2) 0.2856(3) 0.0152(10) Uani d 1 . .
    O O20T 0.1757(4) 0.4314(2) 0.4505(3) 0.0179(10) Uani d 1 . .
    O O21T 0.0045(4) 0.3034(2) 0.4433(3) 0.0158(10) Uani d 1 . .
    O O22T 0.0288(4) 0.2243(2) 0.2763(3) 0.0152(10) Uani d 1 . .
    O O23T 0.1523(4) 0.0867(2) 0.3471(3) 0.0185(10) Uani d 1 . .
    O O24T 0.2177(4) 0.0719(2) 0.5621(4) 0.0195(11) Uani d 1 . .
    O O1W 0.8736(5) 0.0678(3) 0.4260(4) 0.0275(12) Uani d 1 . .
    H H1A 0.889(6) 0.1078(16) 0.427(6) 0.041 Uiso d 1 . .
    H H1B 0.796(3) 0.067(3) 0.430(6) 0.041 Uiso d 1 . .
    O O2W 0.5288(4) 0.1640(2) 0.2360(4) 0.0182(10) Uani d 1 . .
    H H2A 0.601(3) 0.169(3) 0.223(5) 0.027 Uiso d 1 . .
    H H2B 0.484(5) 0.187(3) 0.193(5) 0.027 Uiso d 1 . .
    O O3W 0.4675(4) 0.4437(3) 0.1413(4) 0.0241(11) Uani d 1 . .
    H H3A 0.450(6) 0.452(4) 0.077(2) 0.036 Uiso d 1 . .
    H H3B 0.403(4) 0.445(4) 0.168(5) 0.036 Uiso d 1 . .
    O O4W 0.4278(4) 0.4240(2) 0.7072(3) 0.0184(10) Uani d 1 . .
    H H4A 0.497(4) 0.416(4) 0.744(4) 0.028 Uiso d 1 . .
    H H4B 0.436(6) 0.426(4) 0.643(2) 0.028 Uiso d 1 . .
    O O5W 0.3599(5) 0.0204(3) 0.7925(4) 0.0372(14) Uani d 1 . .
    H H5A 0.391(8) 0.048(3) 0.757(5) 0.056 Uiso d 1 . .
    H H5B 0.385(8) 0.029(4) 0.857(2) 0.056 Uiso d 1 . .
    O O6W 0.5384(5) 0.3204(2) 0.1861(4) 0.0217(11) Uani d 1 . .
    H H6A 0.526(7) 0.303(3) 0.127(3) 0.033 Uiso d 1 . .
    H H6B 0.526(7) 0.3600(14) 0.176(5) 0.033 Uiso d 1 . .
    O O7W 0.2948(4) 0.1969(3) 0.7441(4) 0.0247(12) Uani d 1 . .
    H H7A 0.322(6) 0.188(4) 0.805(3) 0.037 Uiso d 1 . .
    H H7B 0.222(3) 0.185(4) 0.730(5) 0.037 Uiso d 1 . .
    O O8W 0.2654(4) 0.3256(2) 0.6919(3) 0.0193(11) Uani d 1 . .
    H H8A 0.284(6) 0.293(2) 0.728(5) 0.029 Uiso d 1 . .
    H H8B 0.319(5) 0.354(2) 0.705(5) 0.029 Uiso d 1 . .
loop_
    _atom_site_aniso_label
    _atom_site_aniso_U_11
    _atom_site_aniso_U_22
    _atom_site_aniso_U_33
    _atom_site_aniso_U_12
    _atom_site_aniso_U_13
    _atom_site_aniso_U_23
    Mo1 0.0123(3) 0.0096(3) 0.0125(3) 0.0008(2) 0.0008(2) 0.0011(2)
    Mo2 0.0084(2) 0.0118(3) 0.0107(3) -0.0002(2) 0.0006(2) 0.0000(2)
    Mo3 0.0110(2) 0.0106(3) 0.0112(3) -0.0017(2) 0.0005(2) 0.0006(2)
    Mo4 0.0111(2) 0.0097(3) 0.0103(3) 0.0016(2) 0.0018(2) 0.0003(2)
    Mo5 0.0089(2) 0.0133(3) 0.0098(3) -0.0002(2) 0.0002(2) -0.0002(2)
    Mo6 0.0117(3) 0.0112(3) 0.0119(3) -0.0029(2) 0.0004(2) 0.0016(2)
    Co1 0.0090(3) 0.0093(4) 0.0084(3) 0.0008(3) 0.0013(3) 0.0002(3)
    K1 0.045(2) 0.038(2) 0.044(2) 0.0036(19) 0.0044(18) -0.0032(18)
    K2 0.063(3) 0.068(4) 0.070(3) 0.007(3) 0.021(3) -0.006(3)
    Na1 0.0272(14) 0.0186(14) 0.0212(13) -0.0012(13) 0.0029(11) -0.0004(13)
    O1C 0.011(2) 0.009(2) 0.010(2) -0.0001(18) 0.0010(18) -0.0016(18)
    O2C 0.011(2) 0.008(2) 0.008(2) -0.0004(17) -0.0007(18) 0.0012(18)
    O3C 0.013(2) 0.009(2) 0.004(2) -0.0002(18) 0.0027(17) -0.0003(17)
    O4C 0.010(2) 0.009(2) 0.009(2) 0.0023(17) 0.0029(18) -0.0010(18)
    O5C 0.010(2) 0.016(2) 0.006(2) -0.0056(18) 0.0015(18) -0.0016(18)
    O6C 0.014(2) 0.010(2) 0.008(2) -0.0010(18) 0.0041(18) 0.0010(18)
    O7B 0.013(2) 0.013(2) 0.006(2) 0.0014(18) -0.0027(17) -0.0005(17)
    O8B 0.011(2) 0.014(2) 0.014(2) 0.0002(18) 0.0057(18) 0.0032(18)
    O9B 0.012(2) 0.013(2) 0.010(2) -0.0009(18) 0.0009(17) -0.0053(18)
    O10B 0.012(2) 0.011(2) 0.009(2) 0.0002(18) -0.0007(17) 0.0010(17)
    O11B 0.011(2) 0.013(2) 0.013(2) 0.0011(18) 0.0051(18) 0.0001(18)
    O12B 0.011(2) 0.014(2) 0.012(2) -0.0031(18) -0.0013(18) -0.0013(18)
    O13T 0.021(3) 0.019(3) 0.018(2) -0.004(2) -0.001(2) 0.006(2)
    O14T 0.020(2) 0.020(3) 0.023(3) 0.007(2) 0.006(2) -0.007(2)
    O15T 0.015(2) 0.019(3) 0.013(2) -0.002(2) -0.0006(19) 0.0007(19)
    O16T 0.017(2) 0.015(3) 0.021(2) 0.005(2) 0.006(2) 0.001(2)
    O17T 0.015(2) 0.023(3) 0.018(2) -0.002(2) -0.0047(19) -0.003(2)
    O18T 0.024(3) 0.018(3) 0.017(2) 0.000(2) 0.006(2) 0.007(2)
    O19T 0.016(2) 0.015(2) 0.014(2) -0.0007(18) 0.003(2) 0.0028(19)
    O20T 0.016(2) 0.020(3) 0.018(2) 0.002(2) 0.0050(19) -0.002(2)
    O21T 0.014(2) 0.016(2) 0.019(2) -0.0010(19) 0.0082(19) -0.003(2)
    O22T 0.013(2) 0.020(3) 0.012(2) -0.0023(19) -0.0017(18) 0.0009(19)
    O23T 0.016(2) 0.017(3) 0.021(2) -0.005(2) -0.001(2) -0.004(2)
    O24T 0.018(2) 0.021(3) 0.019(2) -0.002(2) 0.003(2) 0.003(2)
    O1W 0.036(3) 0.024(3) 0.023(3) 0.003(3) 0.007(2) -0.004(2)
    O2W 0.015(2) 0.021(3) 0.020(3) 0.002(2) 0.005(2) -0.003(2)
    O3W 0.025(3) 0.031(3) 0.018(2) 0.003(2) 0.009(2) 0.001(2)
    O4W 0.021(2) 0.022(3) 0.012(2) 0.005(2) 0.0032(19) -0.002(2)
    O5W 0.029(3) 0.057(4) 0.025(3) 0.002(3) 0.003(3) 0.015(3)
    O6W 0.030(3) 0.018(3) 0.019(2) -0.002(2) 0.008(2) 0.001(2)
    O7W 0.021(3) 0.038(3) 0.016(3) -0.003(2) 0.007(2) 0.002(2)
    O8W 0.020(2) 0.024(3) 0.013(2) -0.006(2) 0.003(2) -0.004(2)
_geom_special_details
;
 All esds (except the esd in the dihedral angle between two l.s. planes)
 are estimated using the full covariance matrix.  The cell esds are taken
 into account individually in the estimation of esds in distances, angles
 and torsion angles; correlations between esds in cell parameters are only
 used when they are defined by crystal symmetry.  An approximate (isotropic)
 treatment of cell esds is used for estimating esds involving l.s. planes.
;
loop_
    _geom_bond_atom_site_label_1
    _geom_bond_atom_site_label_2
    _geom_bond_site_symmetry_2
    _geom_bond_distance
    _geom_bond_publ_flag
    Mo1 O7B . 1.980(4) ?
    Mo1 O12B . 1.904(4) ?
    Mo2 O7B . 1.985(4) ?
    Mo2 O8B . 1.879(4) ?
    Mo3 O8B . 1.946(4) ?
    Mo3 O9B . 1.946(4) ?
    Mo4 O9B . 1.892(4) ?
    Mo4 O10B . 1.987(4) ?
    Mo5 O10B . 1.990(4) ?
    Mo5 O11B . 1.885(4) ?
    Mo6 O11B . 1.950(4) ?
    Mo6 O12B . 1.927(4) ?
    Mo1 O14T . 1.698(4) ?
    Mo1 O13T . 1.708(5) ?
    Mo1 O1C . 2.285(4) ?
    Mo1 O6C . 2.314(4) ?
    Mo2 O16T . 1.703(4) ?
    Mo2 O15T . 1.719(4) ?
    Mo2 O1C . 2.264(4) ?
    Mo2 O2C . 2.308(4) ?
    Mo3 O18T . 1.698(4) ?
    Mo3 O17T . 1.698(4) ?
    Mo3 O3C . 2.302(4) ?
    Mo3 O2C . 2.316(4) ?
    Mo4 O20T . 1.698(4) ?
    Mo4 O19T . 1.712(4) ?
    Mo4 O4C . 2.264(4) ?
    Mo4 O3C . 2.321(4) ?
    Mo5 O21T . 1.704(4) ?
    Mo5 O22T . 1.718(4) ?
    Mo5 O4C . 2.266(4) ?
    Mo5 O5C . 2.305(4) ?
    Mo6 O24T . 1.696(5) ?
    Mo6 O23T . 1.708(4) ?
    Mo6 O6C . 2.287(4) ?
    Mo6 O5C . 2.324(4) ?
    Co1 O2C . 1.906(4) ?
    Co1 O1C . 1.908(4) ?
    Co1 O6C . 1.910(4) ?
    Co1 O5C . 1.911(4) ?
    Co1 O3C . 1.911(4) ?
    Co1 O4C . 1.920(4) ?
    K1 O17T 4_565 2.852(6) ?
    K1 O12B . 2.871(6) ?
    K1 O2W . 2.943(6) ?
    K1 O13T 3_656 2.950(6) ?
    K1 K2 4_665 2.956(6) ?
    K1 O19T 2_545 3.006(6) ?
    K1 O5W 3_656 3.076(7) ?
    K1 O20T 2_545 3.173(6) ?
    K1 O23T . 3.415(6) ?
    K1 Mo4 2_545 3.797(4) ?
    K2 O20T . 2.828(6) ?
    K2 O21T . 2.858(7) ?
    K2 O5W 4_565 2.893(8) ?
    K2 O17T 1_455 3.229(7) ?
    K2 O20T 3_566 3.237(7) ?
    K2 Mo3 1_455 3.888(5) ?
    Na1 O3W 4_566 2.306(6) ?
    Na1 O5W . 2.329(6) ?
    Na1 O4W 2_546 2.335(5) ?
    Na1 O1W 3_656 2.361(6) ?
    Na1 O18T 4_566 2.471(5) ?
    Na1 O24T . 2.483(5) ?
    Na1 H5A . 2.68(7) ?
    O1C H1 . 0.85(3) ?
    O2C H2 . 0.81(3) ?
    O3C H3 . 0.84(3) ?
    O4C H4 . 0.84(3) ?
    O5C H5 . 0.83(3) ?
    O6C H6 . 0.82(3) ?
    O7B O10B 4_666 2.430(5) ?
    O7B H7 . 1.213(16) ?
    O13T K1 3_656 2.950(6) ?
    O17T K1 4_666 2.852(6) ?
    O17T K2 1_655 3.228(7) ?
    O18T Na1 4_665 2.471(5) ?
    O19T K1 2 3.006(6) ?
    O20T K1 2 3.172(6) ?
    O20T K2 3_566 3.237(7) ?
    O1W H1A . 0.85(3) ?
    O1W H1B . 0.86(3) ?
    O2W H2A . 0.85(3) ?
    O2W H2B . 0.83(3) ?
    O3W H3A . 0.83(3) ?
    O3W H3B . 0.83(3) ?
    O4W H4A . 0.84(3) ?
    O4W H4B . 0.84(3) ?
    O5W H5A . 0.84(3) ?
    O5W H5B . 0.85(3) ?
    O6W H6A . 0.83(3) ?
    O6W H6B . 0.84(3) ?
    O7W H7A . 0.81(3) ?
    O7W H7B . 0.82(3) ?
    O8W H8A . 0.82(3) ?
    O8W H8B . 0.83(3) ?
loop_
    _geom_angle_atom_site_label_1
    _geom_angle_atom_site_label_2
    _geom_angle_atom_site_label_3
    _geom_angle_site_symmetry_1
    _geom_angle_site_symmetry_3
    _geom_angle
    _geom_angle_publ_flag
    Mo1 O7B Mo2 . . 118.12(19) ?
    Mo2 O8B Mo3 . . 119.0(2) ?
    Mo4 O9B Mo3 . . 119.3(2) ?
    Mo4 O10B Mo5 . . 117.23(19) ?
    Mo5 O11B Mo6 . . 118.3(2) ?
    Mo1 O12B Mo6 . . 117.4(2) ?
    O14T Mo1 O13T . . 106.9(2) ?
    O14T Mo1 O12B . . 98.0(2) ?
    O13T Mo1 O12B . . 103.87(19) ?
    O14T Mo1 O7B . . 99.3(2) ?
    O13T Mo1 O7B . . 94.91(19) ?
    O12B Mo1 O7B . . 149.46(18) ?
    O14T Mo1 O1C . . 95.71(19) ?
    O13T Mo1 O1C . . 154.61(19) ?
    O12B Mo1 O1C . . 83.77(16) ?
    O7B Mo1 O1C . . 69.63(15) ?
    O14T Mo1 O6C . . 161.41(19) ?
    O13T Mo1 O6C . . 91.12(19) ?
    O12B Mo1 O6C . . 72.70(16) ?
    O7B Mo1 O6C . . 83.21(16) ?
    O1C Mo1 O6C . . 67.73(15) ?
    O16T Mo2 O15T . . 107.1(2) ?
    O16T Mo2 O8B . . 99.4(2) ?
    O15T Mo2 O8B . . 102.4(2) ?
    O16T Mo2 O7B . . 99.8(2) ?
    O15T Mo2 O7B . . 93.30(18) ?
    O8B Mo2 O7B . . 150.30(17) ?
    O16T Mo2 O1C . . 93.51(18) ?
    O15T Mo2 O1C . . 155.67(18) ?
    O8B Mo2 O1C . . 86.44(16) ?
    O7B Mo2 O1C . . 70.01(15) ?
    O16T Mo2 O2C . . 159.74(18) ?
    O15T Mo2 O2C . . 93.03(17) ?
    O8B Mo2 O2C . . 73.14(16) ?
    O7B Mo2 O2C . . 81.06(16) ?
    O1C Mo2 O2C . . 67.59(15) ?
    O18T Mo3 O17T . . 107.0(2) ?
    O18T Mo3 O9B . . 100.8(2) ?
    O17T Mo3 O9B . . 97.41(19) ?
    O18T Mo3 O8B . . 97.0(2) ?
    O17T Mo3 O8B . . 100.8(2) ?
    O9B Mo3 O8B . . 149.52(18) ?
    O18T Mo3 O3C . . 95.35(18) ?
    O17T Mo3 O3C . . 156.84(19) ?
    O9B Mo3 O3C . . 71.88(15) ?
    O8B Mo3 O3C . . 82.01(16) ?
    O18T Mo3 O2C . . 159.84(19) ?
    O17T Mo3 O2C . . 91.83(18) ?
    O9B Mo3 O2C . . 83.43(16) ?
    O8B Mo3 O2C . . 71.85(16) ?
    O3C Mo3 O2C . . 67.00(14) ?
    O20T Mo4 O19T . . 106.0(2) ?
    O20T Mo4 O9B . . 99.62(19) ?
    O19T Mo4 O9B . . 103.35(19) ?
    O20T Mo4 O10B . . 98.97(19) ?
    O19T Mo4 O10B . . 94.22(18) ?
    O9B Mo4 O10B . . 149.70(18) ?
    O20T Mo4 O4C . . 92.86(19) ?
    O19T Mo4 O4C . . 157.33(18) ?
    O9B Mo4 O4C . . 85.36(17) ?
    O10B Mo4 O4C . . 69.99(15) ?
    O20T Mo4 O3C . . 159.40(18) ?
    O19T Mo4 O3C . . 94.43(17) ?
    O9B Mo4 O3C . . 72.33(16) ?
    O10B Mo4 O3C . . 81.98(15) ?
    O4C Mo4 O3C . . 67.98(15) ?
    O21T Mo5 O22T . . 106.6(2) ?
    O21T Mo5 O11B . . 99.98(19) ?
    O22T Mo5 O11B . . 103.08(19) ?
    O21T Mo5 O10B . . 99.22(19) ?
    O22T Mo5 O10B . . 93.26(18) ?
    O11B Mo5 O10B . . 149.96(17) ?
    O21T Mo5 O4C . . 94.70(18) ?
    O22T Mo5 O4C . . 154.94(18) ?
    O11B Mo5 O4C . . 85.68(16) ?
    O10B Mo5 O4C . . 69.90(15) ?
    O21T Mo5 O5C . . 161.85(17) ?
    O22T Mo5 O5C . . 91.50(17) ?
    O11B Mo5 O5C . . 73.56(16) ?
    O10B Mo5 O5C . . 81.08(16) ?
    O4C Mo5 O5C . . 68.21(15) ?
    O24T Mo6 O23T . . 107.2(2) ?
    O24T Mo6 O12B . . 101.4(2) ?
    O23T Mo6 O12B . . 97.07(19) ?
    O24T Mo6 O11B . . 97.3(2) ?
    O23T Mo6 O11B . . 100.39(19) ?
    O12B Mo6 O11B . . 149.29(18) ?
    O24T Mo6 O6C . . 94.50(19) ?
    O23T Mo6 O6C . . 157.64(19) ?
    O12B Mo6 O6C . . 72.95(16) ?
    O11B Mo6 O6C . . 81.53(16) ?
    O24T Mo6 O5C . . 159.63(19) ?
    O23T Mo6 O5C . . 92.00(18) ?
    O12B Mo6 O5C . . 82.35(16) ?
    O11B Mo6 O5C . . 72.04(16) ?
    O6C Mo6 O5C . . 67.21(14) ?
    O2C Co1 O1C . . 83.63(18) ?
    O2C Co1 O6C . . 96.33(18) ?
    O1C Co1 O6C . . 84.32(18) ?
    O2C Co1 O5C . . 179.2(2) ?
    O1C Co1 O5C . . 95.56(18) ?
    O6C Co1 O5C . . 83.83(18) ?
    O2C Co1 O3C . . 83.78(17) ?
    O1C Co1 O3C . . 96.02(18) ?
    O6C Co1 O3C . . 179.6(2) ?
    O5C Co1 O3C . . 96.07(17) ?
    O2C Co1 O4C . . 96.82(18) ?
    O1C Co1 O4C . . 179.5(2) ?
    O6C Co1 O4C . . 95.66(18) ?
    O5C Co1 O4C . . 83.99(18) ?
    O3C Co1 O4C . . 83.99(18) ?
    O17T K1 O12B 4_565 . 111.63(18) ?
    O17T K1 O2W 4_565 . 98.47(17) ?
    O12B K1 O2W . . 73.14(15) ?
    O17T K1 O13T 4_565 3_656 141.7(2) ?
    O12B K1 O13T . 3_656 76.40(16) ?
    O2W K1 O13T . 3_656 119.31(18) ?
    O17T K1 O19T 4_565 2_545 72.37(15) ?
    O12B K1 O19T . 2_545 100.20(17) ?
    O2W K1 O19T . 2_545 166.19(19) ?
    O13T K1 O19T 3_656 2_545 69.30(14) ?
    K2 K1 O19T 4_665 2_545 110.61(18) ?
    O17T K1 O5W 4_565 3_656 139.4(2) ?
    O12B K1 O5W . 3_656 107.96(17) ?
    O2W K1 O5W . 3_656 84.68(18) ?
    O13T K1 O5W 3_656 3_656 57.22(15) ?
    K2 K1 O5W 4_665 3_656 74.83(17) ?
    O19T K1 O5W 2_545 3_656 109.03(18) ?
    O17T K1 O20T 4_565 2_545 74.43(15) ?
    O12B K1 O20T . 2_545 149.92(19) ?
    O2W K1 O20T . 2_545 136.46(19) ?
    O13T K1 O20T 3_656 2_545 81.66(16) ?
    K2 K1 O20T 4_665 2_545 63.66(15) ?
    O19T K1 O20T 2_545 2_545 52.21(13) ?
    O5W K1 O20T 3_656 2_545 75.85(16) ?
    O17T K1 O23T 4_565 . 65.64(14) ?
    O12B K1 O23T . . 50.53(12) ?
    O2W K1 O23T . . 99.51(16) ?
    O13T K1 O23T 3_656 . 99.58(16) ?
    K2 K1 O23T 4_665 . 130.99(18) ?
    O19T K1 O23T 2_545 . 67.49(14) ?
    O5W K1 O23T 3_656 . 154.08(18) ?
    O20T K1 O23T 2_545 . 114.93(16) ?
    O20T K2 O17T . 1_455 174.2(2) ?
    O21T K2 O17T . 1_455 107.0(2) ?
    O5W K2 O17T 4_565 1_455 101.0(2) ?
    K1 K2 O17T 4_566 1_455 54.70(13) ?
    O20T K2 O20T . 3_566 115.0(2) ?
    O21T K2 O20T . 3_566 172.2(2) ?
    O5W K2 O20T 4_565 3_566 77.54(19) ?
    K1 K2 O20T 4_566 3_566 61.43(14) ?
    O17T K2 O20T 1_455 3_566 68.79(15) ?
    O3W Na1 O5W 4_566 . 150.1(2) ?
    O3W Na1 O4W 4_566 2_546 95.9(2) ?
    O5W Na1 O4W . 2_546 106.6(2) ?
    O3W Na1 O1W 4_566 3_656 90.2(2) ?
    O5W Na1 O1W . 3_656 113.2(2) ?
    O4W Na1 O1W 2_546 3_656 78.19(19) ?
    O3W Na1 O18T 4_566 4_566 80.04(18) ?
    O5W Na1 O18T . 4_566 83.7(2) ?
    O4W Na1 O18T 2_546 4_566 82.32(18) ?
    O1W Na1 O18T 3_656 4_566 157.2(2) ?
    O3W Na1 O24T 4_566 . 80.59(18) ?
    O5W Na1 O24T . . 85.70(19) ?
    O4W Na1 O24T 2_546 . 156.9(2) ?
    O1W Na1 O24T 3_656 . 78.99(19) ?
    O18T Na1 O24T 4_566 . 119.07(18) ?
    Co1 O1C Mo2 . . 105.09(18) ?
    Co1 O1C Mo1 . . 104.52(18) ?
    Mo2 O1C Mo1 . . 96.78(15) ?
    Co1 O2C Mo2 . . 103.52(18) ?
    Co1 O2C Mo3 . . 104.42(17) ?
    Mo2 O2C Mo3 . . 90.92(15) ?
    Co1 O3C Mo3 . . 104.78(17) ?
    Co1 O3C Mo4 . . 103.09(17) ?
    Mo3 O3C Mo4 . . 91.48(15) ?
    Co1 O4C Mo4 . . 104.91(18) ?
    Co1 O4C Mo5 . . 104.39(18) ?
    Mo4 O4C Mo5 . . 97.09(15) ?
    Co1 O5C Mo5 . . 103.25(18) ?
    Co1 O5C Mo6 . . 103.77(17) ?
    Mo5 O5C Mo6 . . 90.68(15) ?
    Co1 O6C Mo6 . . 105.19(18) ?
    Co1 O6C Mo1 . . 103.42(18) ?
    Mo6 O6C Mo1 . . 90.73(15) ?
    Mo1 O7B O10B . 4_666 119.0(2) ?
    Mo2 O7B O10B . 4_666 122.7(2) ?
    H1A O1W H1B . . 103(4) ?
    H2A O2W H2B . . 106(4) ?
    H3A O3W H3B . . 109(4) ?
    H4A O4W H4B . . 108(4) ?
    H5A O5W H5B . . 107(5) ?
    H6A O6W H6B . . 107(4) ?
    H7A O7W H7B . . 110(5) ?
    H8A O8W H8B . . 112(4) ?
loop_
    _geom_hbond_atom_site_label_D
    _geom_hbond_atom_site_label_H
    _geom_hbond_atom_site_label_A
    _geom_hbond_site_symmetry_A
    _geom_hbond_distance_DH
    _geom_hbond_distance_HA
    _geom_hbond_distance_DA
    _geom_hbond_angle_DHA
    O1C H1 O2W . 0.85(3) 1.81(3) 2.639(6) 167(7)
    O2C H2 O22T 4_666 0.81(3) 1.98(3) 2.787(6) 170(7)
    O3C H3 O6W . 0.84(3) 1.99(4) 2.775(6) 154(6)
    O4C H4 O8W . 0.84(3) 1.81(3) 2.627(6) 165(7)
    O5C H5 O15T 4_565 0.83(3) 1.99(3) 2.822(6) 171(7)
    O6C H6 O7W . 0.82(3) 1.96(3) 2.761(6) 165(7)
    O7B H7 O10B 4_666 1.213(16) 1.220(16) 2.430(5) 175(6)
    O1W H1B O14T . 0.86(3) 1.89(4) 2.731(7) 163(8)
    O1W H1A O16T . 0.85(3) 2.18(5) 2.878(7) 140(6)
    O2W H2A O8W 4_665 0.85(3) 1.91(3) 2.757(6) 176(7)
    O2W H2B O15T 4_565 0.83(3) 2.13(4) 2.841(6) 145(6)
    O3W H3B O19T . 0.83(3) 2.01(3) 2.792(7) 156(6)
    O3W H3A O1W 4_565 0.83(3) 2.02(4) 2.784(7) 154(8)
    O4W H4A O23T 4_666 0.84(3) 1.97(3) 2.800(6) 167(7)
    O4W H4B O9B . 0.84(3) 1.91(3) 2.734(6) 167(7)
    O6W H6B O3W . 0.84(3) 1.88(3) 2.709(7) 169(7)
    O6W H6A O11B 4_665 0.83(3) 2.31(6) 2.921(6) 131(6)
    O7W H7A O8B 4_566 0.81(3) 2.42(6) 2.937(6) 122(6)
    O7W H7B O6W 4_566 0.82(3) 2.00(3) 2.811(7) 166(8)
    O8W H8B O4W . 0.83(3) 1.88(3) 2.697(7) 168(7)
    O8W H8A O7W . 0.82(3) 2.01(4) 2.761(8) 151(7)
_shelx_res_file
;
TITL KCOMO6 IN P21/N,  NAK [H7COMO6O24].8H2O
CELL  0.71073 10.97580 20.77020 12.79060 90.00000 99.66600 90.00000
ZERR 4  0.00050  0.00090  0.00060  0.00000  0.00100  0.00000
LATT 1
SYMM -X+ 0.50000, Y+ 0.50000, -Z+ 0.50000
SFAC H CO MO O NA K
UNIT 92 4 24 128 4 4
TEMP 100
PLAN 100
FMAP 2
ACTA
BOND
SIZE 0.20 0.10 0.05
BOND $H
OMIT 1 2 1
HTAB
L.S. 15
SADI 0.03 O7B H7 O10B_$1 H7
DFIX 0.85 0.03 O1C H1 O2C H2 O3C H3 O4C H4 O5C H5 O6C H6
DFIX 0.85 0.03 O1W H1A O1W H1B O2W H2A O2W H2B
DFIX 0.85 0.03 O3W H3A O3W H3B O4W H4A O4W H4B
DFIX 0.85 0.03 O5W H5A O5W H5B O6W H6A O6W H6B
DFIX 0.85 0.03 O7W H7A O7W H7B O8W H8A O8W H8B
DFIX 1.35 0.03 H1A H1B H2A H2B H3A H3B H4A H4B
DFIX 1.35 0.03 H5A H5B H6A H6B H7A H7B H8A H8B
EQIV $1 X+1/2, -Y+1/2, Z+1/2
EQIV $2 X-1/2, -Y+1/2, Z-1/2
EQIV $3 X+1/2, -Y+1/2, Z-1/2
EQIV $4 -X+1, -Y, -Z+1
EQIV $5 -X+1/2, Y-1/2, -Z+1/2
EQIV $6 X-1/2, -Y+1/2, Z+1/2
HTAB O1C O2W
HTAB O2C O22T_$1
HTAB O3C O6W
HTAB O4C O8W
HTAB O5C O15T_$2
HTAB O6C O7W
HTAB O7B O10B_$1
HTAB O1W O14T
HTAB O1W O16T
HTAB O2W O8W_$3
HTAB O2W O15T_$2
HTAB O3W O19T
HTAB O3W O1W_$2
HTAB O4W O23T_$1
HTAB O4W O9B
HTAB O6W O3W
HTAB O6W O11B_$3
HTAB O7W O8B_$6
HTAB O7W O6W_$6
HTAB O8W O4W
HTAB O8W O7W
BIND O7B O10B_$1
WGHT    0.019200   12.133301
EXTI    0.000112
FVAR       0.03936
MO1   3    0.537822    0.109149    0.536237    11.00000    0.01228    0.00964 =
         0.01248    0.00106    0.00078    0.00079
MO2   3    0.717018    0.242757    0.536142    11.00000    0.00839    0.01179 =
         0.01073   -0.00003    0.00059   -0.00019
MO3   3    0.588035    0.383586    0.470827    11.00000    0.01099    0.01061 =
         0.01120    0.00057    0.00049   -0.00165
MO4   3    0.285156    0.393512    0.393780    11.00000    0.01107    0.00969 =
         0.01031    0.00029    0.00182    0.00162
MO5   3    0.108767    0.258962    0.389337    11.00000    0.00890    0.01332 =
         0.00976   -0.00015    0.00018   -0.00016
MO6   3    0.238690    0.118988    0.458272    11.00000    0.01175    0.01117 =
         0.01190    0.00156    0.00045   -0.00289
CO1   2    0.412505    0.251437    0.464137    11.00000    0.00897    0.00928 =
         0.00840    0.00024    0.00134    0.00080
K1    6    0.389278    0.042408    0.220233    10.50000    0.04472    0.03816 =
         0.04426   -0.00322    0.00442    0.00359
K2    6   -0.063988    0.429016    0.504041    10.50000    0.06311    0.06778 =
         0.07003   -0.00621    0.02061    0.00697
NA1   5    0.154742    0.010112    0.710389    11.00000    0.02722    0.01859 =
         0.02116   -0.00045    0.00291   -0.00124
O1C   4    0.546880    0.199590    0.436077    11.00000    0.01095    0.00855 =
         0.00996   -0.00161    0.00098   -0.00014
H1    1    0.551681    0.191534    0.372118    11.00000   -1.50000
O2C   4    0.537475    0.293683    0.561728    11.00000    0.01092    0.00786 =
         0.00845    0.00121   -0.00073   -0.00041
H2    1    0.529752    0.292167    0.623733    11.00000   -1.50000
O3C   4    0.438985    0.320512    0.371824    11.00000    0.01302    0.00871 =
         0.00444   -0.00030    0.00274   -0.00022
H3    1    0.454746    0.310291    0.311899    11.00000   -1.50000
O4C   4    0.276435    0.303267    0.491501    11.00000    0.01042    0.00921 =
         0.00882   -0.00096    0.00294    0.00230
H4    1    0.285012    0.307165    0.557305    11.00000   -1.50000
O5C   4    0.289115    0.208548    0.365315    11.00000    0.01049    0.01567 =
         0.00638   -0.00162    0.00150   -0.00564
H5    1    0.298982    0.210246    0.302153    11.00000   -1.50000
O6C   4    0.385080    0.182633    0.556481    11.00000    0.01431    0.01042 =
         0.00846    0.00102    0.00407   -0.00096
H6    1    0.364561    0.180586    0.614830    11.00000   -1.50000
O7B   4    0.647736    0.174110    0.616894    11.00000    0.01325    0.01284 =
         0.00562   -0.00047   -0.00273    0.00139
H7    1    0.664395    0.170614    0.712889    11.00000   -1.50000
O8B   4    0.694309    0.313002    0.442282    11.00000    0.01098    0.01374 =
         0.01405    0.00320    0.00566    0.00021
O9B   4    0.427034    0.414048    0.493938    11.00000    0.01216    0.01323 =
         0.01027   -0.00526    0.00091   -0.00091
O10B  4    0.178847    0.328102    0.309515    11.00000    0.01173    0.01131 =
         0.00868    0.00095   -0.00068    0.00018
O11B  4    0.131881    0.189766    0.485982    11.00000    0.01069    0.01293 =
         0.01269    0.00007    0.00513    0.00108
O12B  4    0.397324    0.089457    0.432304    11.00000    0.01137    0.01374 =
         0.01199   -0.00126   -0.00135   -0.00307
O13T  4    0.512368    0.067649    0.645823    11.00000    0.02148    0.01861 =
         0.01758    0.00618   -0.00144   -0.00443
O14T  4    0.644414    0.066928    0.482430    11.00000    0.02018    0.02028 =
         0.02345   -0.00657    0.00595    0.00727
O15T  4    0.801902    0.276166    0.648190    11.00000    0.01537    0.01890 =
         0.01333    0.00075   -0.00058   -0.00160
O16T  4    0.816271    0.198131    0.476818    11.00000    0.01745    0.01545 =
         0.02079    0.00073    0.00604    0.00452
O17T  4    0.672587    0.415107    0.582466    11.00000    0.01505    0.02277 =
         0.01793   -0.00296   -0.00468   -0.00194
O18T  4    0.611537    0.431295    0.368245    11.00000    0.02382    0.01791 =
         0.01652    0.00664    0.00574   -0.00036
O19T  4    0.302944    0.438815    0.285575    11.00000    0.01646    0.01524 =
         0.01401    0.00281    0.00270   -0.00067
O20T  4    0.175721    0.431450    0.450486    11.00000    0.01644    0.01999 =
         0.01792   -0.00237    0.00498    0.00187
O21T  4    0.004528    0.303423    0.443279    11.00000    0.01422    0.01630 =
         0.01876   -0.00300    0.00820   -0.00103
O22T  4    0.028848    0.224341    0.276275    11.00000    0.01290    0.01958 =
         0.01188    0.00090   -0.00169   -0.00229
O23T  4    0.152266    0.086717    0.347100    11.00000    0.01637    0.01724 =
         0.02060   -0.00400   -0.00091   -0.00458
O24T  4    0.217677    0.071926    0.562102    11.00000    0.01774    0.02110 =
         0.01939    0.00342    0.00259   -0.00154
O1W   4    0.873627    0.067788    0.426009    11.00000    0.03598    0.02437 =
         0.02285   -0.00417    0.00688    0.00269
H1A   1    0.889481    0.107788    0.426889    11.00000   -1.50000
H1B   1    0.795918    0.066741    0.430389    11.00000   -1.50000
O2W   4    0.528813    0.163990    0.236026    11.00000    0.01482    0.02058 =
         0.01994   -0.00276    0.00500    0.00156
H2A   1    0.601243    0.169056    0.223160    11.00000   -1.50000
H2B   1    0.483908    0.187075    0.192848    11.00000   -1.50000
O3W   4    0.467452    0.443682    0.141307    11.00000    0.02490    0.03080 =
         0.01849    0.00140    0.00891    0.00340
H3A   1    0.449901    0.452035    0.077192    11.00000   -1.50000
H3B   1    0.403453    0.444887    0.168042    11.00000   -1.50000
O4W   4    0.427828    0.423968    0.707220    11.00000    0.02089    0.02228 =
         0.01231   -0.00206    0.00318    0.00461
H4A   1    0.497191    0.415796    0.743586    11.00000   -1.50000
H4B   1    0.436141    0.425617    0.642934    11.00000   -1.50000
O5W   4    0.359856    0.020386    0.792454    11.00000    0.02921    0.05666 =
         0.02511    0.01533    0.00293    0.00204
H5A   1    0.391015    0.047893    0.757260    11.00000   -1.50000
H5B   1    0.384803    0.028626    0.857486    11.00000   -1.50000
O6W   4    0.538363    0.320435    0.186124    11.00000    0.02994    0.01805 =
         0.01854    0.00121    0.00800   -0.00195
H6A   1    0.525708    0.302830    0.126884    11.00000   -1.50000
H6B   1    0.526466    0.360050    0.175733    11.00000   -1.50000
O7W   4    0.294817    0.196915    0.744085    11.00000    0.02124    0.03811 =
         0.01599    0.00188    0.00672   -0.00343
H7A   1    0.322203    0.188144    0.805327    11.00000   -1.50000
H7B   1    0.222116    0.185479    0.729716    11.00000   -1.50000
O8W   4    0.265400    0.325624    0.691859    11.00000    0.02018    0.02449 =
         0.01338   -0.00362    0.00319   -0.00647
H8A   1    0.283630    0.293155    0.727939    11.00000   -1.50000
H8B   1    0.318749    0.353861    0.705238    11.00000   -1.50000
HKLF 4
REM  KCOMO6 IN P21/N,  NAK [H7COMO6O24].8H2O
REM R1 =  0.0414 for    4416 Fo > 4sig(Fo)  and  0.0775 for all    6701 data
REM    449 parameters refined using     31 restraints
END
WGHT      0.0192     12.1623
REM Instructions for potential hydrogen bonds
HTAB O1C O2W
HTAB O2C O22T_$1
HTAB O3C O6W
HTAB O4C O8W
HTAB O5C O15T_$2
HTAB O6C O7W
HTAB O7B O10B_$1
HTAB O1W O16T
HTAB O1W O14T
HTAB O2W O8W_$3
HTAB O2W O15T_$2
HTAB O3W O1W_$2
HTAB O3W O19T
HTAB O4W O23T_$1
HTAB O4W O9B
HTAB O6W O11B_$3
HTAB O6W O3W
HTAB O7W O8B_$6
HTAB O7W O21T_$1
HTAB O7W O6W_$6
HTAB O8W O7W
HTAB O8W O4W
REM Highest difference peak  1.020,  deepest hole -1.064,  1-sigma level  0.197
Q1    1   0.0591  0.2557  0.3142  11.00000  0.05    1.02
Q2    1   0.0601  0.2743  0.4421  11.00000  0.05    0.98
Q3    1   0.4998  0.1063  0.6043  11.00000  0.05    0.93
Q4    1   0.1998  0.1070  0.3942  11.00000  0.05    0.92
Q5    1   0.4903  0.2489  0.4498  11.00000  0.05    0.88
Q6    1   0.7597  0.1515  0.4014  11.00000  0.05    0.86
Q7    1   0.5059  0.3822  0.4754  11.00000  0.05    0.85
Q8    1   0.2612  0.4238  0.3342  11.00000  0.05    0.85
Q9    1  -0.0539  0.3785  0.4916  11.00000  0.05    0.80
Q10   1   0.2957  0.1331  0.5189  11.00000  0.05    0.80
Q11   1   0.1965  0.1057  0.5214  11.00000  0.05    0.78
Q12   1   0.1571  0.2778  0.3427  11.00000  0.05    0.78
Q13   1   0.7605  0.2196  0.4818  11.00000  0.05    0.78
Q14   1   0.5725  0.0862  0.6065  11.00000  0.05    0.76
Q15   1   0.8259  0.2361  0.5337  11.00000  0.05    0.76
Q16   1  -0.0780  0.3722  0.4630  11.00000  0.05    0.75
Q17   1   0.2142  0.1850  0.5078  11.00000  0.05    0.74
Q18   1   0.6643  0.3308  0.4009  11.00000  0.05    0.73
Q19   1   0.7879  0.2228  0.4944  11.00000  0.05    0.73
Q20   1   0.6326  0.2484  0.5471  11.00000  0.05    0.73
Q21   1   0.1820  0.2645  0.3626  11.00000  0.05    0.72
Q22   1   0.4553  0.3863  0.4357  11.00000  0.05    0.72
Q23   1   0.3210  0.1313  0.4424  11.00000  0.05    0.71
Q24   1   0.6714  0.2499  0.4767  11.00000  0.05    0.71
Q25   1   0.6254  0.3929  0.4020  11.00000  0.05    0.71
Q26   1   0.3794  0.2740  0.5354  11.00000  0.05    0.70
Q27   1   0.2584  0.3380  0.8208  11.00000  0.05    0.70
Q28   1   0.2344  0.1114  0.5690  11.00000  0.05    0.68
Q29   1   0.3957  0.0583  0.1378  11.00000  0.05    0.67
Q30   1   0.0378  0.4420  0.4853  11.00000  0.05    0.67
Q31   1   0.5195  0.2393  0.1643  11.00000  0.05    0.66
Q32   1  -0.1135  0.4040  0.5848  11.00000  0.05    0.65
Q33   1   0.3006  0.3695  0.4399  11.00000  0.05    0.65
Q34   1   0.7527  0.2695  0.5815  11.00000  0.05    0.65
Q35   1   0.3355  0.4002  0.3382  11.00000  0.05    0.65
Q36   1   0.4651  0.2856  0.5532  11.00000  0.05    0.65
Q37   1   0.5940  0.2908  0.2136  11.00000  0.05    0.65
Q38   1   0.3265  0.0614  0.1891  11.00000  0.05    0.65
Q39   1   0.5448  0.4664  0.4046  11.00000  0.05    0.65
Q40   1   0.6961  0.4266  0.4454  11.00000  0.05    0.65
Q41   1   0.4173  0.0005  0.2756  11.00000  0.05    0.65
Q42   1   0.3607  0.2391  0.7794  11.00000  0.05    0.64
Q43   1   0.3992  0.0084  0.7226  11.00000  0.05    0.64
Q44   1   0.1191  0.0830  0.3818  11.00000  0.05    0.64
Q45   1   0.2932  0.0479  0.2028  11.00000  0.05    0.64
Q46   1   0.4131  0.0356  0.1441  11.00000  0.05    0.64
Q47   1   0.5681  0.3716  0.5534  11.00000  0.05    0.64
Q48   1   0.6497  0.2821  0.4217  11.00000  0.05    0.63
Q49   1   0.2049  0.0035  0.6740  11.00000  0.05    0.63
Q50   1   0.7050  0.2290  0.6127  11.00000  0.05    0.62
Q51   1   0.1539  0.1732  0.6979  11.00000  0.05    0.62
Q52   1   0.4783  0.1086  0.4753  11.00000  0.05    0.62
Q53   1   0.1492  0.1661  0.5233  11.00000  0.05    0.62
Q54   1   0.6107  0.2758  0.6023  11.00000  0.05    0.62
Q55   1   0.7273  0.3894  0.6000  11.00000  0.05    0.62
Q56   1   0.0113  0.1757  0.2766  11.00000  0.05    0.62
Q57   1   0.6116  0.3188  0.5428  11.00000  0.05    0.62
Q58   1   0.6004  0.0577  0.5441  11.00000  0.05    0.62
Q59   1   0.4036  0.3590  0.5414  11.00000  0.05    0.62
Q60   1   0.8704  0.2166  0.6815  11.00000  0.05    0.61
Q61   1   0.0948  0.3285  0.4556  11.00000  0.05    0.61
Q62   1  -0.1431  0.4585  0.4836  11.00000  0.05    0.61
Q63   1   0.5813  0.1813  0.1078  11.00000  0.05    0.61
Q64   1   0.3618  0.1115  0.4787  11.00000  0.05    0.60
Q65   1   0.7460  0.3043  0.4982  11.00000  0.05    0.60
Q66   1   0.6465  0.1028  0.5434  11.00000  0.05    0.60
Q67   1   0.4667  0.4465  0.5422  11.00000  0.05    0.60
Q68   1   0.4607  0.2672  0.1614  11.00000  0.05    0.60
Q69   1   0.3592 -0.0221  0.7538  11.00000  0.05    0.60
Q70   1   0.2706  0.2503  0.7581  11.00000  0.05    0.60
Q71   1   0.3425  0.1220  0.4602  11.00000  0.05    0.59
Q72   1   0.7158  0.0252  0.4057  11.00000  0.05    0.59
Q73   1   0.4743  0.0632  0.1967  11.00000  0.05    0.59
Q74   1   0.3978 -0.0023  0.8218  11.00000  0.05    0.59
Q75   1   0.2391  0.2537  0.4220  11.00000  0.05    0.59
Q76   1   0.5406  0.0763  0.2924  11.00000  0.05    0.59
Q77   1   0.2611  0.4147  0.4604  11.00000  0.05    0.59
Q78   1   0.6567  0.3083  0.4862  11.00000  0.05    0.59
Q79   1   0.4585  0.1529  0.1349  11.00000  0.05    0.59
Q80   1   0.1607  0.2157  0.4884  11.00000  0.05    0.59
Q81   1   0.4745  0.1940  0.0701  11.00000  0.05    0.58
Q82   1   0.2464  0.4497  0.5156  11.00000  0.05    0.58
Q83   1   0.5989  0.1825  0.5863  11.00000  0.05    0.58
Q84   1   0.2113  0.3160  0.6385  11.00000  0.05    0.58
Q85   1   0.9077  0.1445  0.5301  11.00000  0.05    0.58
Q86   1   0.3582  0.0651  0.3823  11.00000  0.05    0.58
Q87   1   0.3561  0.3795  0.7871  11.00000  0.05    0.58
Q88   1   0.0361  0.3892  0.2957  11.00000  0.05    0.58
Q89   1   0.7801  0.2048  0.4007  11.00000  0.05    0.58
Q90   1   0.5211  0.1269  0.3035  11.00000  0.05    0.57
Q91   1   0.5415  0.1344  0.4830  11.00000  0.05    0.57
Q92   1   0.3710  0.1122  0.1684  11.00000  0.05    0.57
Q93   1   0.2488  0.3809  0.4422  11.00000  0.05    0.57
Q94   1   0.3298  0.2548  0.4718  11.00000  0.05    0.57
Q95   1   0.3339  0.3891  0.1606  11.00000  0.05    0.57
Q96   1   0.3866  0.1430  0.2994  11.00000  0.05    0.56
Q97   1   0.6200  0.4144  0.5272  11.00000  0.05    0.56
Q98   1   0.7907  0.2417  0.7049  11.00000  0.05    0.56
Q99   1   0.3170 -0.0358  0.8230  11.00000  0.05    0.56
Q100  1   0.4465  0.3017  0.4406  11.00000  0.05    0.56
;
_shelx_res_checksum     12582
