# Supplementary material for: Crystal structure of potassium sodium hepta­hydrogen hexa­molybdocobaltate(III) octa­hydrate: an extra-protonated B-series Anderson-type heteropolyoxidometalate
Source: Acta Crystallogr E Crystallogr Commun. 2015 Aug 12;71(Pt 9):1032–5. doi: 10.1107/S2056989015014784 (PMC4555401; doi:10.1107/S2056989015014784)
Supplement: Supplementary file 2 [file e-71-01032-Isup2.hkl]

#
# h,k,l, Fc-squared, Fo-squared, sigma(Fo-squared), status flag
#
data_I
_shelx_title ' KCOMO6 IN P21/N,  NAK [H7COMO6O24].8H2O'
_shelx_refln_list_code          4
_shelx_F_calc_maximum      831.99
_exptl_crystal_F_000      2352.00
_reflns_d_resolution_high  0.7502

loop_
 _space_group_symop_operation_xyz
 'x, y, z'
 '-x+1/2, y+1/2, -z+1/2'
 '-x, -y, -z'
 'x-1/2, -y-1/2, z-1/2'

_cell_length_a    10.9758
_cell_length_b    20.7702
_cell_length_c    12.7906
_cell_angle_alpha  90.000
_cell_angle_beta   99.666
_cell_angle_gamma  90.000

_shelx_F_squared_multiplier     1.000

loop_
 _refln_index_h
 _refln_index_k
 _refln_index_l
 _refln_F_squared_calc
 _refln_F_squared_meas
 _refln_F_squared_sigma
 _refln_observed_status
   2   0   0      18880.62      17817.18       395.00 o
   4   0   0       5834.70       5548.36       248.60 o
   6   0   0      79482.13      79835.84      1230.95 o
   8   0   0         23.17          5.92       168.59 o
  10   0   0      14242.95      13476.05       469.95 o
  12   0   0       6782.84       6856.84       794.15 o
   1   1   0       1613.53       1231.47        43.14 o
   2   1   0      49769.35      52138.12       591.32 o
   3   1   0      42928.18      44578.08       544.30 o
   4   1   0       9402.62       9411.82       200.51 o
   5   1   0        981.35        818.19       101.17 o
   6   1   0       1134.70       1341.84       131.36 o
   7   1   0      36858.34      35901.88       491.21 o
   8   1   0       2748.09       2887.89       178.09 o
   9   1   0      10501.84      10151.77       274.95 o
  10   1   0      20386.58      19798.94       400.16 o
  11   1   0         69.09       -167.56       167.56 o
  12   1   0       1121.56       1082.59       258.25 o
  13   1   0      13096.22      12338.83       707.56 o
  14   1   0       1374.80       1788.19       735.93 o
   0   2   0     144516.58     146019.72      2577.26 o
   1   2   0        795.06       1228.56       148.70 o
   2   2   0       5246.44       5675.31       131.46 o
   3   2   0        452.19        597.80        92.43 o
   4   2   0       4106.55       4615.17       147.17 o
   5   2   0       3466.25       3941.78       151.60 o
   6   2   0      17950.68      18654.20       345.34 o
   7   2   0      70244.43      68654.65       899.67 o
   8   2   0         80.82        173.45       127.80 o
   9   2   0       2254.17       2770.97       209.94 o
  10   2   0      20023.87      20092.17       435.61 o
  11   2   0      11778.92      10990.79       401.33 o
  12   2   0       3154.27       3136.49       320.87 o
  13   2   0      12997.00      12454.77       490.85 o
  14   2   0         14.35       -516.43       613.26 o
   1   3   0          5.52         33.50        51.71 o
   2   3   0        548.22        541.17        89.98 o
   3   3   0       2876.78       3305.84       136.81 o
   4   3   0      10600.40       9694.41       230.30 o
   5   3   0       1436.89       1550.65       133.97 o
   6   3   0         99.91         42.53       119.07 o
   7   3   0      15044.46      15144.62       367.64 o
   8   3   0      17031.46      17669.10       470.84 o
   9   3   0       4409.28       5582.96       300.07 o
  10   3   0      21827.75      20929.32       508.79 o
  11   3   0          2.98       -197.87       197.87 o
  12   3   0         32.17       -109.97       211.11 o
  13   3   0       6154.75       6727.76       427.24 o
  14   3   0       8970.08       9936.93      1078.28 o
   0   4   0      21973.46      22025.72       631.42 o
   1   4   0        786.07       1124.97        91.58 o
   2   4   0         38.20         19.35        94.41 o
   3   4   0        365.46        513.86       104.05 o
   4   4   0      52871.92      53833.00       745.61 o
   5   4   0       1956.40       2428.75       186.01 o
   6   4   0       5237.40       5648.88       264.52 o
   7   4   0      15465.12      14658.42       438.24 o
   8   4   0        988.65       1002.20       217.02 o
   9   4   0        264.64        259.70       172.59 o
  10   4   0      17970.27      17338.55       461.92 o
  11   4   0       4264.87       4876.20       322.18 o
  12   4   0       2231.11       2175.47       291.09 o
  13   4   0       2349.64       2354.87       326.26 o
  14   4   0        697.00       1039.33       710.10 o
   1   5   0       5796.89       5864.63       192.47 o
   2   5   0       3788.59       4167.76       171.60 o
   3   5   0      82677.52      85773.66      1385.80 o
   4   5   0      48217.99      48606.07       836.90 o
   5   5   0        111.60         37.55       175.26 o
   6   5   0        393.33        334.09       177.83 o
   7   5   0      37969.73      38664.90       802.19 o
   8   5   0       2862.93       3375.99       353.67 o
   9   5   0      44500.56      44666.33       957.70 o
  10   5   0      16050.13      15514.79       437.83 o
  11   5   0       1157.05        885.40       266.64 o
  12   5   0          3.41       -134.76       239.46 o
  13   5   0      13507.14      13033.67       503.05 o
  14   5   0       2310.66       2907.40       907.02 o
   0   6   0     372627.28     392374.28      9769.92 o
   1   6   0       7677.92       7808.89       196.78 o
   2   6   0        962.91       1165.36       124.56 o
   3   6   0         18.29        -71.83       105.18 o
   4   6   0        254.83        429.12       128.25 o
   5   6   0       1398.85       1676.16       117.08 o
   6   6   0      57602.59      57920.91      1042.20 o
   7   6   0      45505.38      44394.86       890.62 o
   8   6   0         36.95        -31.63       201.00 o
   9   6   0       2521.29       2563.11       302.89 o
  10   6   0      22228.72      21517.43       519.31 o
  11   6   0      13196.64      13890.88       448.08 o
  12   6   0       2479.55       2717.50       302.03 o
  13   6   0      12258.83      11699.79       484.04 o
  14   6   0         97.02        152.72      1003.81 o
   1   7   0        381.72        362.11        96.57 o
   2   7   0      39685.36      35648.11       632.09 o
   3   7   0       2887.72       2882.20       255.06 o
   4   7   0      10993.78      11093.97       320.16 o
   5   7   0        443.15        679.54       156.39 o
   6   7   0       1513.40       2069.95       248.58 o
   7   7   0       2342.37       2703.06       276.56 o
   8   7   0       5825.30       5825.76       335.22 o
   9   7   0       8394.84       7795.89       463.88 o
  10   7   0      14363.85      13924.90       529.27 o
  11   7   0        201.02       -103.49       274.87 o
  12   7   0        437.71        276.48       270.67 o
  13   7   0       1306.96       1349.86       315.13 o
   0   8   0      36226.65      31735.80       700.03 o
   1   8   0       3881.27       3679.36       172.42 o
   2   8   0      11907.17      11113.02       300.26 o
   3   8   0        543.57        573.52       137.05 o
   4   8   0       1705.28       2022.72       189.26 o
   5   8   0       1825.61       2328.29       208.48 o
   6   8   0      98616.74     100052.39      1648.19 o
   7   8   0        347.83        554.83       212.13 o
   8   8   0       4189.35       4939.36       343.33 o
   9   8   0         84.73        -68.46       222.74 o
  10   8   0       6732.08       7267.36       426.68 o
  11   8   0       8566.20       8794.67       371.59 o
  12   8   0        264.15        -18.42       254.37 o
  13   8   0       5382.35       6773.33       433.22 o
   1   9   0         62.87         -3.91        99.60 o
   2   9   0       9326.99       8791.34       238.95 o
   3   9   0      16291.58      16504.07       407.22 o
   4   9   0       6224.00       5951.12       270.06 o
   5   9   0        160.21        219.83       143.79 o
   6   9   0       5820.78       6335.37       323.32 o
   7   9   0       3479.06       4292.06       322.01 o
   8   9   0      45423.30      43108.84      1000.57 o
   9   9   0       3255.36       4019.30       616.94 o
  10   9   0      12256.57      12061.77       514.12 o
  11   9   0       2630.74       3047.41       291.93 o
  12   9   0        577.80        657.82       252.20 o
  13   9   0      20837.13      19511.99      1039.84 o
   0  10   0      29360.57      32581.32       747.60 o
   1  10   0       9633.02       9889.21       261.03 o
   2  10   0        371.94        389.09       124.08 o
   3  10   0         94.40        164.25       143.32 o
   4  10   0      30770.61      30069.76       913.23 o
   5  10   0       2073.01       2722.43       242.43 o
   6  10   0       3553.71       3906.35       362.25 o
   7  10   0       2360.16       2679.07       284.15 o
   8  10   0       4325.12       4432.31       322.90 o
   9  10   0         49.02         95.33       232.39 o
  10  10   0      11008.62      11364.40       814.14 o
  11  10   0      18154.68      18410.58       462.57 o
  12  10   0        652.51        255.36       449.24 o
   1  11   0       1158.90       1488.25       149.46 o
   2  11   0        706.49        559.37       137.99 o
   3  11   0      27237.85      27019.21       580.39 o
   4  11   0     146600.47     138877.78      3880.26 o
   5  11   0        984.43       1236.63       250.21 o
   6  11   0         20.39        134.36       197.46 o
   7  11   0       5357.29       6059.67       363.63 o
   8  11   0      10337.78      10399.54       447.63 o
   9  11   0       4895.19       5403.40       405.53 o
  10  11   0      15280.95      14405.63       567.10 o
  11  11   0        428.69        343.98       312.78 o
  12  11   0         45.89       -608.62      1039.31 o
   0  12   0       8975.21      10040.52       396.28 o
   1  12   0       9120.35       9564.56       278.15 o
   2  12   0          9.59       -128.42       135.46 o
   3  12   0       7649.05       7299.77       274.53 o
   4  12   0      32597.86      32441.37       697.47 o
   5  12   0      13802.13      12971.01       430.75 o
   6  12   0        740.83        785.01       226.03 o
   7  12   0      29661.91      29751.87       732.47 o
   8  12   0        209.90         68.68       227.52 o
   9  12   0       1404.37       1320.42       281.33 o
  10  12   0       6523.62       6963.65       611.15 o
  11  12   0        959.01        566.69       429.11 o
  12  12   0        627.76        367.12       501.53 o
   1  13   0       1981.85       2422.32       191.00 o
   2  13   0       2956.33       3673.50       231.08 o
   3  13   0      30509.85      30575.04       586.00 o
   4  13   0       5893.01       5721.93       307.83 o
   5  13   0         41.58       -181.95       181.95 o
   6  13   0        603.02        890.60       235.66 o
   7  13   0      31740.25      30741.97      1029.22 o
   8  13   0       3525.88       3326.74       507.39 o
   9  13   0      36189.22      32320.60      1609.07 o
  10  13   0       3489.51       4073.50       590.53 o
  11  13   0        205.77          6.72       481.66 o
  12  13   0       1229.44       1484.55       668.15 o
   0  14   0     182011.47     186070.53      3423.10 o
   1  14   0      29295.58      29592.89       554.94 o
   2  14   0       1946.64       2313.44       208.64 o
   3  14   0          2.46       -148.15       148.15 o
   4  14   0       2574.31       3168.54       242.43 o
   5  14   0      11028.56      11112.01       423.61 o
   6  14   0      43569.55      42671.98      1236.31 o
   7  14   0      33287.26      31698.25      1067.82 o
   8  14   0        173.32       -380.80       380.80 o
   9  14   0       2208.81       2857.21       547.49 o
  10  14   0       5495.49       6589.61       729.56 o
  11  14   0        481.43       -234.15       451.25 o
  12  14   0       2844.47       2214.33      1026.47 o
   1  15   0      13128.11      12789.91       360.39 o
   2  15   0      13305.47      13945.56       392.36 o
   3  15   0       2802.76       2979.60       241.12 o
   4  15   0       4303.12       4756.83       382.76 o
   5  15   0       2230.15       2306.01       336.65 o
   6  15   0       2374.82       2485.46       642.36 o
   7  15   0         69.40       -364.13       364.13 o
   8  15   0       5798.34       7329.98       666.65 o
   9  15   0       1551.53       1763.25       965.11 o
  10  15   0       4299.16       4473.09       648.04 o
  11  15   0       1012.30        565.27      1345.97 o
   0  16   0     124161.53     122774.82      2392.43 o
   1  16   0      24156.68      24875.21       522.12 o
   2  16   0       3080.43       3459.62       333.19 o
   3  16   0        450.22        455.67       280.85 o
   4  16   0        541.73        198.97       259.75 o
   5  16   0        966.96       1161.09       319.56 o
   6  16   0      24803.86      22821.98       906.00 o
   7  16   0       6981.02       8139.95       685.18 o
   8  16   0       2267.57       2221.61       499.00 o
   9  16   0       1030.01        382.13       499.87 o
  10  16   0       3187.43       3625.56       656.84 o
  11  16   0      19485.80      19361.62      1265.86 o
   1  17   0        234.72        436.23       254.01 o
   2  17   0       1529.61       1701.93       310.97 o
   3  17   0         55.15        -79.18       366.29 o
   4  17   0      42256.90      41726.33      1008.41 o
   5  17   0        723.93        338.42       300.75 o
   6  17   0        350.20        -26.79       322.80 o
   7  17   0       6660.86       6210.78       649.79 o
   8  17   0      15245.17      15667.60       863.39 o
   9  17   0        796.37        416.00       781.11 o
  10  17   0       9867.26      11937.64       868.58 o
  11  17   0       1006.70        542.26      1058.70 o
   0  18   0       6597.41       7141.20       748.99 o
   1  18   0        118.94         32.28       330.72 o
   2  18   0         44.58        -33.82       299.34 o
   3  18   0       2498.98       3045.22       365.95 o
   4  18   0      16524.21      15757.97       614.03 o
   5  18   0       5424.87       6644.23       499.18 o
   6  18   0         75.72       -293.96       293.96 o
   7  18   0         24.77       -296.29       296.29 o
   8  18   0        110.34       -316.31       441.65 o
   9  18   0        718.39        450.71      1100.65 o
  10  18   0       5479.16       7602.58      1110.47 o
   1  19   0          1.38       -307.09       307.09 o
   2  19   0      11420.25      10927.98       627.75 o
   3  19   0      18492.56      17860.99       926.88 o
   4  19   0       9186.81       9679.25       871.71 o
   5  19   0         45.91       -291.93       291.93 o
   6  19   0         27.86       -209.64       316.34 o
   7  19   0       4564.67       5515.21       513.00 o
   8  19   0        742.92        715.37       381.61 o
   9  19   0      21275.78      21660.80      1705.13 o
  10  19   0       2547.52       3255.14       690.76 o
   0  20   0       4744.83       5804.20       807.04 o
   1  20   0       5839.38       6309.90       561.05 o
   2  20   0         45.66        538.13      1255.56 o
   3  20   0        271.17        243.52       378.12 o
   4  20   0        261.58        176.60       354.65 o
   5  20   0        934.47       1427.91       410.60 o
   6  20   0          3.23        182.68       651.99 o
   7  20   0      30747.94      28480.54      1059.59 o
   8  20   0       1120.44        600.53       774.44 o
   9  20   0       4892.18       6141.38       583.76 o
   1  21   0       5810.32       6536.31       629.50 o
   2  21   0       1058.02       1036.27       429.90 o
   3  21   0       3008.22       4160.20       534.63 o
   4  21   0      13290.52      11837.48       705.40 o
   5  21   0       6083.07       7365.89       627.73 o
   6  21   0          2.05        270.64       358.07 o
   7  21   0       9647.99       8818.50       668.59 o
   8  21   0       3917.65       3833.69       589.58 o
   0  22   0      79432.32      79898.53      2820.94 o
   1  22   0      38376.30      37874.16      1235.92 o
   2  22   0        216.10       -107.42       412.93 o
   3  22   0        848.75        700.52       423.34 o
   4  22   0       4454.45       4989.03       595.43 o
   5  22   0      15310.50      14685.05      1181.81 o
   6  22   0      16056.35      15043.56       810.55 o
   7  22   0       3582.87       3537.51       569.75 o
   8  22   0          1.65        277.58       697.18 o
   1  23   0       6389.11       7330.77      1362.31 o
   2  23   0       3746.20       3404.44       547.75 o
   3  23   0       4403.91       5182.29       618.46 o
   4  23   0        292.74         90.87       390.26 o
   5  23   0         24.55       -282.24       439.32 o
   6  23   0       3650.03       3848.40       603.82 o
   7  23   0       1103.18       1526.74       531.07 o
   0  24   0        352.86       -606.81       606.81 o
   1  24   0       3081.08       2767.99       595.40 o
   2  24   0        248.56       -471.24       471.24 o
   3  24   0        479.04       -116.68       458.73 o
   4  24   0       2129.32       1868.28       513.77 o
   5  24   0         53.14         72.00       504.25 o
   6  24   0       7177.99       7837.43       778.00 o
   1  25   0        112.03        115.82       463.18 o
   2  25   0       1506.65       1660.65       565.98 o
   3  25   0        696.64       -164.91       926.36 o
   4  25   0      20217.57      18392.75       951.21 o
   5  25   0       2244.43       2261.17       604.21 o
   0  26   0       5319.13       5035.83      1026.53 o
   1  26   0        396.80        288.44       732.69 o
   2  26   0          7.55       -732.68       732.68 o
   3  26   0       1541.15       1100.68       588.86 o
   4  26   0       1434.08       2562.85       955.42 o
   1  27   0       1158.17       1722.43       629.44 o
 -13   0   1        894.00       -309.86       613.27 o
 -11   0   1       4718.19       5399.63       518.14 o
  -9   0   1         40.34        -74.81       195.00 o
  -7   0   1     105659.33     101015.49      1545.33 o
  -5   0   1      11628.60      10984.24       295.36 o
  -3   0   1        396.42        453.30        90.76 o
  -1   0   1     359174.81     366109.19      9257.84 o
   3   0   1       3260.23       3337.98       177.37 o
   5   0   1        186.27        449.95       187.21 o
   7   0   1      78993.40      76533.29      1629.37 o
   9   0   1       1851.02       2249.90       247.33 o
  11   0   1      12516.12      12379.17       553.23 o
  13   0   1       1555.41       1496.62       735.94 o
 -14   1   1       5153.39       4762.52       669.92 o
 -13   1   1       1140.18       1024.64       371.29 o
 -12   1   1        175.86       -271.78       271.78 o
 -11   1   1        642.22        582.04       228.09 o
 -10   1   1      33416.94      32274.49       598.48 o
  -9   1   1       1280.37       1497.02       190.02 o
  -8   1   1      19306.76      18218.57       345.05 o
  -7   1   1      27747.05      27195.41       497.17 o
  -6   1   1        115.01         79.75        85.64 o
  -5   1   1       3836.44       3803.35       132.83 o
  -4   1   1      45480.27      45959.79       574.39 o
  -3   1   1       5482.58       5340.94       127.37 o
  -2   1   1       5564.82       4262.00       133.32 o
  -1   1   1      26778.99      26463.37       346.58 o
   0   1   1       1075.64        966.04        32.49 o
   1   1   1       2565.24       2757.85       161.47 o
   2   1   1       1791.47       2293.62        79.10 o
   3   1   1       3285.27       3567.29       131.94 o
   4   1   1       1414.59       1283.04       133.25 o
   5   1   1         14.43         59.84        97.41 o
   6   1   1      17830.14      17137.98       384.78 o
   7   1   1      90103.21      91150.09      1136.03 o
   8   1   1       7026.12       6453.22       243.56 o
   9   1   1       1088.34       1373.50       165.96 o
  10   1   1      12164.41      12021.04       336.29 o
  11   1   1        120.76        -75.04       165.79 o
  12   1   1       5074.52       5756.22       360.86 o
  13   1   1       6028.54       6587.62       643.20 o
 -14   2   1       1244.30        908.41       544.94 o
 -13   2   1       8372.42       9011.15       566.15 o
 -12   2   1       6636.39       7581.57       499.38 o
 -11   2   1       1301.27       1433.20       259.41 o
 -10   2   1      18027.84      17163.72       459.79 o
  -9   2   1          0.41       -142.31       142.31 o
  -8   2   1       9716.90       8808.29       271.00 o
  -7   2   1      53464.97      51958.40       720.17 o
  -6   2   1      62113.88      60660.42       781.69 o
  -5   2   1       2257.58       2471.43       112.53 o
  -4   2   1       6727.45       6555.88       197.67 o
  -3   2   1       3111.09       3299.66       116.52 o
  -2   2   1        255.65        399.68        60.48 o
  -1   2   1      18369.39      18151.16       247.95 o
   0   2   1      23340.25      22664.35       362.01 o
   2   2   1         72.97        191.67        85.98 o
   3   2   1      29981.56      28912.29       532.16 o
   4   2   1       1744.86       1830.08       147.46 o
   5   2   1      26093.75      27234.45       412.56 o
   6   2   1      85035.55      83320.43      1126.99 o
   7   2   1       8981.03       8642.13       277.85 o
   8   2   1          0.25       -146.41       146.41 o
   9   2   1        811.65        788.18       157.69 o
  10   2   1      56322.75      53510.96       789.00 o
  11   2   1       5801.95       6322.66       311.60 o
  12   2   1      29874.43      27797.67       664.57 o
  13   2   1       5396.66       6492.44       482.39 o
 -14   3   1       2730.84       1704.32       735.96 o
 -13   3   1      10548.13      10448.58       574.11 o
 -12   3   1        120.40       -234.41       234.41 o
 -11   3   1        227.73       -201.96       201.96 o
 -10   3   1      17415.19      16232.19       444.75 o
  -9   3   1      12210.03      10768.02       353.64 o
  -8   3   1       3176.97       3876.36       244.21 o
  -7   3   1       9097.17       9233.46       285.58 o
  -6   3   1         31.63        -50.73        96.95 o
  -5   3   1       6714.32       6947.90       194.97 o
  -4   3   1        252.11        159.10        80.00 o
  -3   3   1     324911.00     327818.56      4140.82 o
  -2   3   1       1145.14       1558.64       112.69 o
  -1   3   1       4294.54       4106.14       112.98 o
   0   3   1        252.05        670.67        65.26 o
   2   3   1       1730.25       1908.18       103.23 o
   3   3   1     568698.19     577166.50      6566.26 o
   4   3   1       5170.90       5516.78       181.68 o
   5   3   1       2213.01       2792.13       160.96 o
   6   3   1        918.95       1230.42       149.92 o
   7   3   1        627.54        548.99       153.47 o
   8   3   1       1997.10       2135.18       228.30 o
   9   3   1      23156.19      22601.89       517.36 o
  10   3   1       6966.00       6711.80       279.59 o
  11   3   1        560.05        568.35       197.54 o
  12   3   1       2840.40       3010.63       308.53 o
  13   3   1      28121.88      26837.95       690.60 o
 -14   4   1        477.67        161.39       690.73 o
 -13   4   1      25860.02      25699.87      1115.31 o
 -12   4   1       2045.33       2011.75       293.49 o
 -11   4   1        114.97       -209.60       209.60 o
 -10   4   1        793.32        787.14       202.91 o
  -9   4   1        241.22        116.11       172.62 o
  -8   4   1         90.90       -112.16       216.17 o
  -7   4   1      18571.45      17965.75       368.35 o
  -6   4   1       4406.08       4295.07       224.60 o
  -5   4   1      28786.80      30043.09       483.40 o
  -4   4   1      23122.53      25970.18       420.08 o
  -3   4   1      12024.59      12688.24       387.70 o
  -2   4   1       1790.38       1917.05       234.49 o
  -1   4   1      89922.34      91621.89      1349.45 o
   0   4   1        896.19        928.31       106.23 o
   1   4   1      54240.22      56374.41       852.79 o
   2   4   1        113.00        219.78        84.05 o
   3   4   1      42701.21      42932.81       593.17 o
   4   4   1      14324.85      14867.93       297.75 o
   5   4   1      16556.25      16006.46       334.49 o
   6   4   1       8976.27       9324.58       277.78 o
   7   4   1        612.69        867.49       163.05 o
   8   4   1          4.65       -159.55       159.55 o
   9   4   1       7832.31       8206.90       325.78 o
  10   4   1       1764.44       1615.76       175.76 o
  11   4   1      13655.74      12608.57       425.85 o
  12   4   1        305.29       -225.42       225.42 o
  13   4   1       5883.91       7100.96       439.68 o
 -14   5   1      16001.71      13671.26      1097.83 o
 -13   5   1       7819.31       7666.58       638.57 o
 -12   5   1         93.41       -232.40       232.40 o
 -11   5   1          0.09        -55.93       209.49 o
 -10   5   1      27760.01      26909.51       588.24 o
  -9   5   1       4218.21       4534.50       274.19 o
  -8   5   1      28730.34      28291.03       550.02 o
  -7   5   1       2346.51       2728.27       257.05 o
  -6   5   1          0.04         75.87       110.37 o
  -5   5   1      11094.49      10971.39       253.76 o
  -4   5   1     168075.83     171461.59      2529.31 o
  -3   5   1     164248.61     166578.14      3823.49 o
  -2   5   1        823.49        919.35       101.05 o
  -1   5   1        179.67        278.65        78.72 o
   0   5   1        252.08        276.54        89.73 o
   1   5   1      37127.16      35748.34       518.00 o
   2   5   1      11801.45      11789.03       277.74 o
   3   5   1      84436.94      82894.22      1049.72 o
   4   5   1        594.44        756.34       113.18 o
   5   5   1       1201.57        894.57       135.10 o
   6   5   1       5330.67       5914.12       316.87 o
   7   5   1       2907.61       3298.25       230.67 o
   8   5   1       1866.08       2186.86       218.96 o
   9   5   1      21491.22      20364.41       593.00 o
  10   5   1      10012.86       9798.37       656.60 o
  11   5   1         53.05        -91.93       201.99 o
  12   5   1       2500.29       2733.72       412.71 o
  13   5   1      15051.75      14851.61       529.78 o
 -14   6   1       1821.93       2569.33       774.67 o
 -13   6   1       4759.40       5187.99       591.73 o
 -12   6   1        697.76        283.52       242.71 o
 -11   6   1       3782.69       3868.33       312.19 o
 -10   6   1      14397.40      13690.06       415.44 o
  -9   6   1       2590.43       2711.15       236.09 o
  -8   6   1      10328.08      10661.63       477.08 o
  -7   6   1      29514.39      28918.91       671.09 o
  -6   6   1      30071.76      31050.30       668.40 o
  -5   6   1      18832.29      18556.68       353.12 o
  -4   6   1      14498.81      14686.43       371.83 o
  -3   6   1        101.73        206.08       107.90 o
  -2   6   1        487.70        594.50       100.27 o
  -1   6   1     156517.34     165604.08      2083.89 o
   0   6   1         23.90        386.57       194.52 o
   1   6   1       6686.41       7116.23       250.79 o
   2   6   1        149.70        165.53       101.40 o
   3   6   1          3.06        -98.49        98.49 o
   4   6   1       2402.61       2741.98       190.63 o
   5   6   1       3960.97       4019.12       222.77 o
   6   6   1      15335.61      16489.02       451.30 o
   7   6   1      22040.30      22441.74       576.55 o
   8   6   1        243.23        112.51       205.09 o
   9   6   1        439.97        964.02       238.47 o
  10   6   1      22704.54      23395.74       674.23 o
  11   6   1      10159.57       9454.51       377.43 o
  12   6   1       1820.93       1846.59       285.94 o
  13   6   1       3276.37       4381.73       432.37 o
 -13   7   1        120.66        748.20       282.31 o
 -12   7   1         97.83          7.40       245.95 o
 -11   7   1       2173.61       2512.33       285.77 o
 -10   7   1       3590.56       4232.83       295.60 o
  -9   7   1        149.49        151.15       163.02 o
  -8   7   1       6742.58       7048.69       469.74 o
  -7   7   1      15315.13      14831.53       464.14 o
  -6   7   1          0.98       -151.16       151.16 o
  -5   7   1      12783.78      12915.77       378.14 o
  -4   7   1        808.61        977.57       148.17 o
  -3   7   1         86.32        297.64       113.45 o
  -2   7   1       1180.99       1525.52       126.71 o
  -1   7   1      42010.53      42520.71       617.64 o
   0   7   1        976.09        880.06       112.08 o
   1   7   1        367.96        504.95       104.25 o
   2   7   1        290.90        509.57       115.25 o
   3   7   1      25254.70      26320.32       521.13 o
   4   7   1       4785.47       5064.95       231.46 o
   5   7   1          5.97        -81.14       143.34 o
   6   7   1       2103.24       2404.06       238.45 o
   7   7   1      42559.12      42542.48       872.24 o
   8   7   1       2815.67       2930.43       384.85 o
   9   7   1          8.37       -202.63       202.63 o
  10   7   1          9.07        -92.89       240.31 o
  11   7   1         24.58       -417.48       417.48 o
  12   7   1        825.18       1272.82       263.47 o
  13   7   1       8475.57       9597.73       461.77 o
 -13   8   1        613.09        615.45       509.87 o
 -12   8   1        790.95        467.18       307.48 o
 -11   8   1       9734.82       9415.37       387.68 o
 -10   8   1       1550.71       1702.11       242.64 o
  -9   8   1          4.92       -199.04       221.85 o
  -8   8   1        474.16        230.93       208.67 o
  -7   8   1      66448.41      67628.13      1741.90 o
  -6   8   1      76588.76      72973.16      1578.56 o
  -5   8   1      23948.05      24201.66       556.06 o
  -4   8   1       8051.25       8054.12       281.93 o
  -3   8   1         13.85        101.16       166.87 o
  -2   8   1        123.22         71.27        90.11 o
  -1   8   1      90220.01      89721.28      1197.03 o
   0   8   1         10.78         -5.69       103.05 o
   1   8   1       2284.48       2815.57       163.08 o
   2   8   1        513.37        570.60       130.19 o
   3   8   1       2629.37       2610.08       188.75 o
   4   8   1         95.35        235.31       180.23 o
   5   8   1       3143.13       3563.60       248.57 o
   6   8   1      19552.72      20116.74       531.90 o
   7   8   1       5666.42       6078.87       337.84 o
   8   8   1        659.32        369.55       226.07 o
   9   8   1         49.34       -218.02       218.02 o
  10   8   1      22571.66      22406.85       682.55 o
  11   8   1       1251.94        814.67       311.05 o
  12   8   1      10315.41       9992.22       416.36 o
  13   8   1       2291.54       2920.45       422.82 o
 -13   9   1       4827.36       5656.67       676.28 o
 -12   9   1        181.23       -488.56      1149.05 o
 -11   9   1       3525.44       3670.34       305.85 o
 -10   9   1      36505.37      34338.95       684.97 o
  -9   9   1       9600.91       9266.28       428.04 o
  -8   9   1       1425.24       1590.15       274.14 o
  -7   9   1       6010.73       6083.40       409.64 o
  -6   9   1         19.71         75.33       194.25 o
  -5   9   1       1168.59       1401.75       194.11 o
  -4   9   1      85075.69      84976.39      1996.05 o
  -3   9   1      21835.90      20878.60       798.84 o
  -2   9   1        763.75       1200.28       118.70 o
  -1   9   1       1024.71       1243.32       150.02 o
   0   9   1         30.48         22.67       104.88 o
   1   9   1       1450.28       1782.14       146.72 o
   2   9   1       2972.35       3225.61       168.86 o
   3   9   1      34003.71      33527.50       647.97 o
   4   9   1      20502.61      20786.99       492.76 o
   5   9   1         77.52         58.04       197.81 o
   6   9   1       5663.60       6101.44       320.03 o
   7   9   1        196.10        176.56       208.10 o
   8   9   1        312.79        118.61       228.64 o
   9   9   1       1560.06       1802.18       286.93 o
  10   9   1      16503.17      15364.22       583.77 o
  11   9   1          0.22       -214.57       282.40 o
  12   9   1       5208.48       5697.96       373.86 o
  13   9   1      17108.00      15824.64       617.06 o
 -12  10   1       1389.36       1248.75       719.80 o
 -11  10   1       1231.46       2053.73       471.50 o
 -10  10   1       9140.87       9450.30       479.86 o
  -9  10   1        249.86       -171.99       237.57 o
  -8  10   1          2.83        185.15       287.09 o
  -7  10   1        519.05        391.59       211.31 o
  -6  10   1      35332.42      34796.14       759.89 o
  -5  10   1        573.71        596.90       180.85 o
  -4  10   1       8905.41       8559.97       304.55 o
  -3  10   1       2128.84       2376.88       190.88 o
  -2  10   1       2689.13       2545.67       156.94 o
  -1  10   1      18286.71      19452.72       374.10 o
   0  10   1        186.49        226.49       122.27 o
   1  10   1      42072.22      42677.43       668.55 o
   2  10   1       1113.24       1098.77       140.13 o
   3  10   1      25053.16      24338.38       539.66 o
   4  10   1      51074.61      49232.98      1066.64 o
   5  10   1       8244.30       8156.90       339.68 o
   6  10   1      12047.56      11606.10       407.67 o
   7  10   1       6184.94       6440.75       404.09 o
   8  10   1       1015.37        962.00       298.26 o
   9  10   1       2206.65       2511.83       309.55 o
  10  10   1      15348.85      15464.28       581.88 o
  11  10   1         69.06        101.64       293.12 o
  12  10   1       2735.50       3324.46       293.77 o
 -12  11   1         53.65       -447.44       447.44 o
 -11  11   1        330.94        336.93       484.15 o
 -10  11   1        186.31       -145.41       442.19 o
  -9  11   1        920.26       1022.51       286.91 o
  -8  11   1      11171.13      10730.33       451.51 o
  -7  11   1         79.80        239.65       198.16 o
  -6  11   1       1585.99       1470.44       225.63 o
  -5  11   1         24.67        142.35       222.07 o
  -4  11   1      26272.74      24781.39       742.43 o
  -3  11   1     128499.65     126358.30      1957.14 o
  -2  11   1      11692.15      12301.93       304.69 o
  -1  11   1       5358.19       5379.78       206.58 o
   0  11   1        240.09        276.36       128.26 o
   1  11   1      19674.00      19321.37       398.23 o
   2  11   1      38190.18      37430.93       632.22 o
   3  11   1     326931.88     316809.75      4937.56 o
   4  11   1      37198.80      36745.70       836.69 o
   5  11   1         24.61        132.32       188.59 o
   6  11   1         64.80       -185.91       185.91 o
   7  11   1       7730.25       8415.72       395.02 o
   8  11   1       1425.20       1604.34       267.07 o
   9  11   1      24538.69      23869.98       698.00 o
  10  11   1        804.07        774.56       319.91 o
  11  11   1          1.00       -110.84       291.20 o
  12  11   1        145.41        502.07       350.18 o
 -12  12   1        281.00       -152.37       506.75 o
 -11  12   1        760.13        364.99       497.63 o
 -10  12   1      16236.17      16369.68       824.72 o
  -9  12   1         22.37        398.74       372.43 o
  -8  12   1      13247.17      12463.36       700.88 o
  -7  12   1       8681.36       8822.29       405.70 o
  -6  12   1       1209.26       1142.17       407.11 o
  -5  12   1       1175.85       1640.71       222.30 o
  -4  12   1         88.17        -46.53       156.80 o
  -3  12   1         37.47        -52.61       125.07 o
  -2  12   1       4497.69       4439.45       202.52 o
  -1  12   1       1666.02       1795.35       163.67 o
   0  12   1       7222.23       7880.69       257.51 o
   1  12   1       2833.65       3287.58       203.86 o
   2  12   1       1546.56       1763.46       182.11 o
   3  12   1      15022.64      15009.59       386.39 o
   4  12   1       3931.87       4083.30       356.77 o
   5  12   1      24517.84      23098.19       589.67 o
   6  12   1       8756.84       8874.07       387.08 o
   7  12   1        795.43        645.86       233.58 o
   8  12   1        165.02        217.58       295.63 o
   9  12   1      11132.10      11198.76      1198.21 o
  10  12   1       9143.21       9152.99       682.52 o
  11  12   1       2945.59       3035.82       485.78 o
  12  12   1       1474.95       1521.91      1078.08 o
 -12  13   1         49.49       -701.05      1349.17 o
 -11  13   1        445.74        459.22       758.51 o
 -10  13   1      30353.29      28517.48      1628.11 o
  -9  13   1       2043.92       1802.30       433.05 o
  -8  13   1      18888.44      18681.97       826.84 o
  -7  13   1       4507.04       4887.64       556.52 o
  -6  13   1         25.24       -169.36       356.77 o
  -5  13   1       5655.30       6273.19       551.76 o
  -4  13   1       7262.81       7610.37       472.70 o
  -3  13   1      21491.17      20942.27       465.78 o
  -2  13   1          2.90        -78.71       130.36 o
  -1  13   1       2810.35       3137.43       207.24 o
   0  13   1       1133.68       1272.81       168.12 o
   1  13   1        255.53        278.51       151.49 o
   2  13   1      16760.90      17090.21       466.24 o
   3  13   1      74589.38      72571.45      1101.63 o
   4  13   1       1348.28       1572.12       235.27 o
   5  13   1         50.59         82.36       193.58 o
   6  13   1        423.44        660.76       230.10 o
   7  13   1      11298.53      11601.82       583.59 o
   8  13   1        725.59        542.08       262.77 o
   9  13   1       7415.68       9333.11       486.54 o
  10  13   1       7677.87       8306.99       682.52 o
  11  13   1         36.95       -373.64       477.69 o
  12  13   1       1018.91       1011.81       539.53 o
 -12  14   1        266.03       -923.12       923.12 o
 -11  14   1         18.67       -144.83       690.72 o
 -10  14   1       4161.83       3109.45       551.99 o
  -9  14   1        289.52       -114.91       429.70 o
  -8  14   1       5657.88       6931.80       668.24 o
  -7  14   1      57248.71      52417.76      1452.58 o
  -6  14   1       5278.63       5708.67       570.51 o
  -5  14   1       7463.35       8161.23       900.76 o
  -4  14   1       1719.97       1574.20       281.02 o
  -3  14   1         92.22       -281.96       281.96 o
  -2  14   1       6961.00       7656.74       356.03 o
  -1  14   1      89824.30      90690.06      1285.13 o
   0  14   1        296.05        422.77       168.79 o
   1  14   1       3666.21       4385.40       252.33 o
   2  14   1        136.57        104.11       166.24 o
   3  14   1       2495.54       2529.13       274.89 o
   4  14   1       2332.04       2724.89       241.22 o
   5  14   1       3864.48       4305.90       315.66 o
   6  14   1         74.22        -58.08       206.69 o
   7  14   1      18589.12      19318.71       599.30 o
   8  14   1         11.21        -74.46       377.19 o
   9  14   1       1433.33       2224.87       467.86 o
  10  14   1       4147.30       4519.58       618.90 o
  11  14   1       3380.73       4017.34       646.73 o
 -11  15   1       2170.73       2634.78       700.44 o
 -10  15   1       1814.96       1986.43       556.33 o
  -9  15   1       5051.29       6086.85       661.58 o
  -8  15   1       1272.93       1975.19       472.09 o
  -7  15   1       9080.96       9879.64       666.53 o
  -6  15   1         41.37        259.73       377.85 o
  -5  15   1        328.59       -115.31       350.16 o
  -4  15   1       8828.48       9631.53       474.69 o
  -3  15   1      12958.85      12785.35       504.97 o
  -2  15   1       9094.65       9430.19       427.66 o
  -1  15   1        954.05       1465.76       253.87 o
   0  15   1       1507.86       1905.01       207.11 o
   1  15   1       4584.51       4868.02       264.53 o
   2  15   1       1899.98       2512.94       235.71 o
   3  15   1       2312.87       2874.31       245.29 o
   4  15   1       1819.66       2297.13       246.56 o
   5  15   1        334.49         -2.42       179.49 o
   6  15   1       4973.51       4988.74       344.00 o
   7  15   1      19964.33      19767.96       856.89 o
   8  15   1        594.79        442.48       437.09 o
   9  15   1        172.07       -188.61       435.18 o
  10  15   1       2092.22       2222.55       571.33 o
  11  15   1        189.41        303.02       530.36 o
 -11  16   1       3073.18       3290.23      1136.22 o
 -10  16   1       6490.33       7311.83       764.74 o
  -9  16   1         39.75        -36.68       422.82 o
  -8  16   1       3709.49       4044.22       600.02 o
  -7  16   1      10958.63      11549.69       738.59 o
  -6  16   1      59985.00      56000.77      1521.97 o
  -5  16   1        430.97        743.28       385.17 o
  -4  16   1       8456.69       9120.29       603.59 o
  -3  16   1          3.06         49.71       256.04 o
  -2  16   1          0.69        356.47       260.47 o
  -1  16   1       2259.22       2891.02       314.64 o
   0  16   1      14882.35      15704.82       487.42 o
   1  16   1       2427.06       3168.37       253.52 o
   2  16   1          3.90        141.00       199.39 o
   3  16   1        182.79        444.83       194.28 o
   4  16   1      12639.19      13350.00       418.90 o
   5  16   1       4073.23       4700.05       526.53 o
   6  16   1      30777.89      28021.71      1831.84 o
   7  16   1       1394.94       1157.46       462.17 o
   8  16   1         11.96       -401.71       401.71 o
   9  16   1         85.87       -418.96       418.96 o
  10  16   1      23975.52      21906.94      1035.11 o
  11  16   1       2343.12       3320.81       675.93 o
 -11  17   1       1073.98       1103.89      1097.43 o
 -10  17   1      16535.60      16307.62       951.13 o
  -9  17   1      11264.93      11638.73       819.42 o
  -8  17   1       3927.55       4114.80      1307.35 o
  -7  17   1       3956.38       4954.99       594.23 o
  -6  17   1          4.28         -0.51       293.85 o
  -5  17   1       2521.05       2418.11       365.56 o
  -4  17   1      45034.41      43951.84      1010.64 o
  -3  17   1      19019.69      19345.97       627.56 o
  -2  17   1         74.56       -130.73       244.78 o
  -1  17   1         16.66        -82.84       244.61 o
   0  17   1       1369.31       1246.62       256.44 o
   1  17   1       2252.33       2640.03       290.54 o
   2  17   1      22475.32      22703.97       601.70 o
   3  17   1      56880.20      57528.02      1188.52 o
   4  17   1      30939.71      29608.54       809.13 o
   5  17   1          0.17       -234.96       234.96 o
   6  17   1       5923.36       6547.46       444.77 o
   7  17   1        549.72        755.20       466.20 o
   8  17   1       1383.52        341.44       761.76 o
   9  17   1       2491.68       3437.54       768.23 o
  10  17   1      16121.54      14878.71      1026.81 o
  11  17   1        121.79       -942.48       942.48 o
 -10  18   1         79.34       -613.26       613.26 o
  -9  18   1         17.94       -755.27       755.27 o
  -8  18   1         12.80       -292.68       482.82 o
  -7  18   1       7297.03       8382.94       721.87 o
  -6  18   1       6737.94       6954.06       496.19 o
  -5  18   1        388.83        193.23       311.41 o
  -4  18   1          1.25       -293.07       293.07 o
  -3  18   1        710.20        807.77       302.42 o
  -2  18   1       7988.55       7502.43       500.69 o
  -1  18   1      15278.11      14686.76       502.37 o
   0  18   1       9857.69       9128.42       418.71 o
   1  18   1       2390.65       2893.34       405.59 o
   2  18   1        331.42        458.47       327.26 o
   3  18   1      11456.89      11896.54       607.32 o
   4  18   1      23242.84      22153.35       851.84 o
   5  18   1       4515.08       4652.49       438.97 o
   6  18   1       8100.15       7958.68       493.03 o
   7  18   1        406.10        292.42       478.84 o
   8  18   1        330.48        358.63       713.32 o
   9  18   1        541.58       -834.46      1281.40 o
  10  18   1       4546.27       5607.63      1484.89 o
 -10  19   1       7788.77       7289.46      1413.99 o
  -9  19   1       3450.89       4333.27       720.10 o
  -8  19   1       4081.49       4615.53       764.02 o
  -7  19   1       1887.62       1814.57       512.66 o
  -6  19   1         72.85         88.96       318.57 o
  -5  19   1       1398.12       1611.76       371.66 o
  -4  19   1       1263.06       1513.39       495.17 o
  -3  19   1      57760.51      57620.94      2027.34 o
  -2  19   1      11486.56      11138.72       500.46 o
  -1  19   1        226.58        161.81       343.52 o
   0  19   1         33.63       -188.65       333.62 o
   1  19   1       1576.20       1466.42       403.50 o
   2  19   1      41064.00      40118.86      1188.24 o
   3  19   1      91934.47      89666.16      2096.55 o
   4  19   1       6730.31       6989.96       578.96 o
   5  19   1       1251.27       1132.40       396.43 o
   6  19   1       2026.38       1409.10       426.36 o
   7  19   1        463.06        385.98       358.07 o
   8  19   1       4701.44       5049.77       576.99 o
   9  19   1       8705.13      10706.23       879.33 o
  10  19   1          6.61        826.28       645.53 o
 -10  20   1       7979.28       7496.08      1588.32 o
  -9  20   1        739.02        712.10       758.79 o
  -8  20   1       7788.94       7508.93       594.13 o
  -7  20   1      24005.89      21628.51       862.75 o
  -6  20   1         77.49        -27.53       344.34 o
  -5  20   1      18544.65      17706.39       690.69 o
  -4  20   1        167.28       -265.75       366.70 o
  -3  20   1          4.35       -107.79       315.25 o
  -2  20   1        330.09       -127.23       357.50 o
  -1  20   1       6069.92       6279.04       575.90 o
   0  20   1        281.60        249.87       374.22 o
   1  20   1         67.74        -81.37       574.53 o
   2  20   1          0.21        110.00       335.01 o
   3  20   1       2453.22       2523.89       465.36 o
   4  20   1          1.57       -361.15       361.15 o
   5  20   1       7797.89       7840.27       618.46 o
   6  20   1       3468.45       3960.50       520.17 o
   7  20   1       6649.35       7547.78       650.56 o
   8  20   1        569.14        998.86       465.18 o
   9  20   1       4699.24       4951.81       929.68 o
  -9  21   1       5638.70       6598.25      1523.67 o
  -8  21   1       8913.35      10268.87       650.70 o
  -7  21   1       2677.88       2629.26       466.04 o
  -6  21   1        223.00         63.34       461.56 o
  -5  21   1       9911.23       9268.75       923.36 o
  -4  21   1       1952.45       1857.64       510.00 o
  -3  21   1        264.12        445.34       370.23 o
  -2  21   1       2142.28       2403.88       613.29 o
  -1  21   1        170.39        370.72       375.90 o
   0  21   1        376.09       -232.07       359.83 o
   1  21   1        414.58        361.03       406.99 o
   2  21   1        241.46        120.83       362.70 o
   3  21   1      12061.43      11378.24       988.01 o
   4  21   1       2400.31       2758.02       497.01 o
   5  21   1        876.32        429.83       455.11 o
   6  21   1        685.91        435.93       435.74 o
   7  21   1      10053.61      10314.03      1007.29 o
   8  21   1       2553.96       3326.33       632.66 o
   9  21   1       2914.17       4021.95       903.81 o
  -8  22   1       1604.81       1491.29       537.72 o
  -7  22   1       9230.58       9364.29       739.31 o
  -6  22   1      18925.27      17211.95       862.99 o
  -5  22   1        865.06        650.02       452.11 o
  -4  22   1       1582.84       1613.39       490.57 o
  -3  22   1        186.08        -20.57       413.14 o
  -2  22   1       5212.31       5481.55       609.35 o
  -1  22   1      23965.91      23072.85       940.95 o
   0  22   1      17176.55      16889.01      1252.95 o
   1  22   1       7451.62       7440.31       642.53 o
   2  22   1         83.75        348.44       561.61 o
   3  22   1       4412.49       4782.02       559.51 o
   4  22   1         23.12       -382.12       382.12 o
   5  22   1       1523.65       2569.18       492.74 o
   6  22   1       6534.56       7637.82       748.94 o
   7  22   1       6497.33       7518.90       718.16 o
   8  22   1         23.76        103.29       755.27 o
  -7  23   1       2532.51       2637.29       569.74 o
  -6  23   1         62.39       -135.06       409.91 o
  -5  23   1       2739.81       3410.13       593.93 o
  -4  23   1      20784.67      19864.92       924.77 o
  -3  23   1       7298.39       8066.23       686.82 o
  -2  23   1       1824.24       1899.01       476.62 o
  -1  23   1        413.66        677.62       444.90 o
   0  23   1          0.44       -164.10       787.55 o
   1  23   1          9.72         94.06       447.26 o
   2  23   1         11.05       -399.38       399.38 o
   3  23   1       1186.38        537.82       439.06 o
   4  23   1       1129.68       1996.74       529.35 o
   5  23   1        102.93       -257.37       451.83 o
   6  23   1       7330.30       7219.28       718.96 o
   7  23   1        603.48       1136.15       781.11 o
  -6  24   1      27042.27      24570.46      1075.10 o
  -5  24   1      11226.26      10128.52       771.27 o
  -4  24   1       2852.39       2832.74       577.45 o
  -3  24   1        255.74       -361.70       451.28 o
  -2  24   1       1016.01        768.94       500.57 o
  -1  24   1          0.68       -395.02       395.02 o
   0  24   1       2596.75       2210.43       569.74 o
   1  24   1          5.67       -179.48       410.95 o
   2  24   1       1174.55       1334.84      1100.67 o
   3  24   1        882.12        481.15       687.51 o
   4  24   1       6144.49       6173.14       698.09 o
   5  24   1       1903.51       1352.92       543.16 o
   6  24   1      11114.99      11584.02      1129.99 o
  -5  25   1       2561.14       2366.45       604.53 o
  -4  25   1      23104.46      22497.22      1043.55 o
  -3  25   1      12290.91      12529.17      1162.32 o
  -2  25   1      11698.77      10317.70       802.21 o
  -1  25   1        547.06       -324.62       477.66 o
   0  25   1        162.24       -415.27       442.00 o
   1  25   1         17.74       -490.68       490.68 o
   2  25   1      41112.28      38323.43      1354.82 o
   3  25   1      38346.26      36246.52      1317.88 o
   4  25   1      18767.33      18312.59       976.99 o
   5  25   1         55.08       -238.85       761.73 o
  -4  26   1          7.05        284.03       800.46 o
  -3  26   1        116.66        274.47       517.43 o
  -2  26   1       3716.19       3879.68       680.54 o
  -1  26   1        302.49        121.76       561.23 o
   0  26   1        692.31        265.63       584.22 o
   1  26   1       1520.13        524.30       577.11 o
   2  26   1       1210.13        807.37      1207.18 o
   3  26   1       3611.93       3599.16       758.57 o
   4  26   1      11045.72      11945.56      1272.04 o
  -2  27   1       5170.72       5552.28      1110.46 o
  -1  27   1          0.98       -742.36       742.36 o
   0  27   1         14.84       -451.87       839.19 o
   1  27   1         41.10       -813.37       813.37 o
   2  27   1      12453.85      11797.44      1336.66 o
 -14   0   2         11.45       -742.36       742.36 o
 -12   0   2       7197.33       7887.82       607.82 o
 -10   0   2       9751.26       9922.32       557.00 o
  -8   0   2        121.23        148.47       246.24 o
  -6   0   2       1663.01       2267.27       264.69 o
  -4   0   2       2742.53       2923.06       209.59 o
  -2   0   2       8185.66       8068.58       210.26 o
   0   0   2     523101.88     535895.81      7534.62 o
   2   0   2        589.09        735.95       167.85 o
   4   0   2      41652.71      40309.22       877.56 o
   6   0   2     289712.34     282091.34      5844.14 o
   8   0   2        502.82        175.32       409.92 o
  10   0   2         93.76       -119.01       345.36 o
  12   0   2       8754.44       9221.04       541.47 o
 -14   1   2        265.43       -524.70       524.70 o
 -13   1   2        169.21         52.99       334.28 o
 -12   1   2        332.26       -151.54       303.21 o
 -11   1   2       7363.55       7219.74       412.85 o
 -10   1   2      47622.57      46702.89       890.81 o
  -9   1   2       2049.47       2440.20       249.00 o
  -8   1   2        498.73        683.13       199.07 o
  -7   1   2       3491.48       4051.74       240.43 o
  -6   1   2         24.40         86.66       104.40 o
  -5   1   2      16556.78      16320.75       301.47 o
  -4   1   2      51318.32      52610.37       715.80 o
  -3   1   2      62559.66      66106.98       813.38 o
  -2   1   2       5359.67       5144.24       245.70 o
  -1   1   2        609.26        913.02        52.41 o
   0   1   2      78809.84      80506.96      1003.48 o
   1   1   2       6261.38       6506.84       129.03 o
   3   1   2         95.62        129.42        63.97 o
   4   1   2       3636.67       2973.59       118.47 o
   5   1   2         38.54        -27.48        66.22 o
   6   1   2      80337.18      79688.93      1163.15 o
   7   1   2      15309.24      15919.38       457.89 o
   8   1   2      13660.33      13663.88       454.16 o
   9   1   2      28411.32      27067.23       569.40 o
  10   1   2         32.39       -150.33       150.33 o
  11   1   2         23.27       -174.35       174.35 o
  12   1   2       4953.83       5394.84       352.58 o
  13   1   2      18463.66      16510.11       531.07 o
 -14   2   2       6973.28       5998.18       731.59 o
 -13   2   2      13287.65      11698.47       595.01 o
 -12   2   2       8197.53       8276.80       514.84 o
 -11   2   2      22856.90      22428.63       701.29 o
 -10   2   2       1306.45       1131.89       259.04 o
  -9   2   2        224.55        169.92       203.45 o
  -8   2   2       1197.80       1105.69       169.35 o
  -7   2   2     101972.26     101862.06      1242.06 o
  -6   2   2       1222.00       1391.96       119.38 o
  -5   2   2      12913.54      12661.33       226.27 o
  -4   2   2       1606.64       2097.02       107.30 o
  -3   2   2      14755.84      14969.79       254.86 o
  -2   2   2      34826.55      34924.46       466.06 o
  -1   2   2      67186.63      70225.77       901.87 o
   0   2   2      58606.67      63146.31       723.51 o
   1   2   2          2.26         11.98        48.45 o
   2   2   2        155.52        124.99       107.15 o
   3   2   2       3269.05       3450.25       122.56 o
   4   2   2       7331.05       7444.31       244.61 o
   5   2   2        153.82        273.99       120.49 o
   6   2   2      24536.03      23773.72       547.81 o
   7   2   2       8875.67       9495.86       703.89 o
   8   2   2          0.13       -144.82       144.82 o
   9   2   2      21518.48      21247.77       499.78 o
  10   2   2      12411.47      12329.41       403.23 o
  11   2   2        122.64        141.98       176.40 o
  12   2   2       3174.02       3647.64       333.59 o
  13   2   2       2723.88       2501.73       332.66 o
 -14   3   2      35565.92      33660.68      1256.86 o
 -13   3   2        801.92        383.42       391.96 o
 -12   3   2        959.29        880.66       325.44 o
 -11   3   2       7208.68       7450.16       452.47 o
 -10   3   2       6268.50       6570.93       402.12 o
  -9   3   2         33.20         89.21       301.89 o
  -8   3   2        317.86        328.76       172.01 o
  -7   3   2       1679.43       1888.24       187.53 o
  -6   3   2        872.47        882.54       108.21 o
  -5   3   2       2176.36       2728.47       135.22 o
  -3   3   2       9112.25      10179.56       208.47 o
  -2   3   2      34373.91      33806.23       899.22 o
  -1   3   2          0.05         66.16        86.01 o
   0   3   2       2172.19       2212.57        73.52 o
   1   3   2       3374.14       3490.29       112.29 o
   2   3   2     247884.95     253901.61      3497.91 o
   3   3   2      52247.18      55521.54       748.85 o
   4   3   2       6202.06       6886.75       238.70 o
   5   3   2        125.26         45.11       115.72 o
   6   3   2        592.85        659.74       119.92 o
   7   3   2      10848.11      10952.07       318.47 o
   8   3   2       2518.21       3088.42       233.24 o
   9   3   2       2387.11       2591.17       240.22 o
  10   3   2       3564.78       3510.05       324.95 o
  11   3   2          1.13        -26.87       179.11 o
  12   3   2       3306.55       4103.77       284.40 o
  13   3   2       6470.26       7108.21       498.53 o
 -14   4   2      20479.33      19427.40      1304.63 o
 -13   4   2         44.52         38.21       334.75 o
 -12   4   2      13454.99      12584.65       581.45 o
 -11   4   2        781.33        588.78       286.30 o
 -10   4   2        215.98        157.49       191.04 o
  -9   4   2         39.03        -50.91       182.11 o
  -8   4   2       1020.70       1244.80       187.27 o
  -7   4   2       1739.49       2184.47       186.80 o
  -6   4   2       1816.49       2142.50       145.02 o
  -4   4   2       2862.59       2990.61       138.05 o
  -3   4   2       2499.92       2707.69       106.94 o
  -2   4   2      22173.75      23293.83       336.61 o
  -1   4   2       7895.01       8264.91       325.53 o
   0   4   2      54181.03      58605.30       651.46 o
   1   4   2       3505.54       3884.11       148.16 o
   2   4   2        577.25        430.12       163.38 o
   3   4   2      15898.97      17854.44       378.28 o
   4   4   2        135.09        181.93       115.62 o
   5   4   2       3609.31       3724.21       185.42 o
   6   4   2       3499.32       4129.88       215.67 o
   7   4   2          0.09       -167.71       167.71 o
   8   4   2        659.42        293.00       170.97 o
   9   4   2      16651.58      16894.23       452.69 o
  10   4   2      31769.38      31182.75       656.83 o
  11   4   2        183.24       -156.69       156.69 o
  12   4   2        964.14       1165.73       431.41 o
  13   4   2        284.29        417.75       345.68 o
 -14   5   2      18040.51      16500.64      1220.60 o
 -13   5   2        563.11        859.89       352.34 o
 -12   5   2        261.50         42.93       304.56 o
 -11   5   2       6794.18       7068.14       354.61 o
 -10   5   2      14759.05      14559.68       428.50 o
  -9   5   2       1727.44       2167.19       234.18 o
  -8   5   2       5102.01       5172.27       262.80 o
  -7   5   2       4371.86       4860.09       245.50 o
  -6   5   2        961.30       1018.97       119.58 o
  -5   5   2      25019.45      24625.65       366.41 o
  -4   5   2     219006.77     220882.33      3872.19 o
  -3   5   2      92626.45      87560.38      1350.47 o
  -2   5   2      11207.07      11652.78       314.67 o
  -1   5   2          0.01        -17.62       157.36 o
   0   5   2       2042.23       2304.12       121.10 o
   1   5   2       2545.75       2849.62       100.00 o
   3   5   2      53605.55      59475.24       788.80 o
   4   5   2        632.83        689.39       107.32 o
   5   5   2          0.05        -31.22       105.11 o
   6   5   2       6316.24       6848.18       251.66 o
   7   5   2      10364.14      10599.62       326.49 o
   8   5   2       4037.89       4159.56       265.26 o
   9   5   2      28270.44      27716.08       590.71 o
  10   5   2       1728.07       1922.43       251.39 o
  11   5   2          0.01       -252.39       252.39 o
  12   5   2         72.14       -130.50       201.48 o
  13   5   2      41198.00      39042.04       856.15 o
 -13   6   2       5764.49       7426.52       573.28 o
 -12   6   2       3241.25       3622.24       419.16 o
 -11   6   2      13173.07      12463.16       430.55 o
 -10   6   2       3455.32       3700.95       282.34 o
  -9   6   2        136.01        -71.97       191.01 o
  -8   6   2       9941.58       9075.32       309.00 o
  -7   6   2      79125.62      76436.66      1079.27 o
  -6   6   2       4415.45       4186.05       566.93 o
  -5   6   2       8257.14       8472.97       238.09 o
  -4   6   2      10744.34      10697.50       310.51 o
  -3   6   2       1665.34       1583.50       139.49 o
  -2   6   2      13049.35      12634.71       285.67 o
   0   6   2     237646.72     230685.78      5538.94 o
   1   6   2       5476.97       5906.87       244.03 o
   2   6   2        402.11        337.76        86.27 o
   3   6   2       2711.88       2961.73       144.40 o
   4   6   2      20820.07      21205.82       523.86 o
   5   6   2        700.49        675.61       133.58 o
   6   6   2      95652.45      97130.30      1309.11 o
   7   6   2       5737.10       5861.34       267.05 o
   8   6   2        738.25        605.67       188.04 o
   9   6   2      13006.15      12838.48       518.27 o
  10   6   2         24.26       -214.64       214.64 o
  11   6   2          1.39       -246.39       246.39 o
  12   6   2       1470.94       1711.28       285.93 o
  13   6   2       2394.63       2917.57       336.02 o
 -13   7   2         52.29         14.92       703.63 o
 -12   7   2          1.56       -232.94       232.94 o
 -11   7   2         28.75       -205.54       205.54 o
 -10   7   2      32789.82      30623.04       670.60 o
  -9   7   2       1643.96       1862.00       242.27 o
  -8   7   2       7171.20       6903.97       283.17 o
  -7   7   2        134.30        125.32       136.81 o
  -6   7   2         30.87        101.71       177.03 o
  -5   7   2       1294.06       1659.88       262.77 o
  -4   7   2       5420.13       5868.88       520.33 o
  -3   7   2        197.21        392.60       176.22 o
  -2   7   2        358.73        470.02        88.68 o
  -1   7   2        105.26        121.01        62.11 o
   2   7   2      26422.80      24751.58       479.47 o
   3   7   2       1188.05       1441.41       151.05 o
   4   7   2      13061.97      13786.78       306.89 o
   5   7   2         82.82        -27.83       120.83 o
   6   7   2     103575.10     103481.38      1390.52 o
   7   7   2       5878.06       6210.21       273.26 o
   8   7   2      18201.97      17106.59       535.69 o
   9   7   2       1212.04       1245.35       264.15 o
  10   7   2         12.94         95.32       307.71 o
  11   7   2         21.52       -228.58       367.31 o
  12   7   2       1656.40       2171.35       268.78 o
  13   7   2       2432.48       3247.76       391.18 o
 -13   8   2       4617.72       5114.48       669.56 o
 -12   8   2        518.62         11.76       423.77 o
 -11   8   2      15303.77      13861.19       442.70 o
 -10   8   2       5445.88       5652.79       320.18 o
  -9   8   2         86.54       -139.03       189.15 o
  -8   8   2        162.19        166.15       137.45 o
  -7   8   2      38325.68      36135.75       786.26 o
  -6   8   2      17334.13      16739.57       372.00 o
  -5   8   2       3619.20       3871.88       262.80 o
  -4   8   2       3957.58       4378.73       222.67 o
  -3   8   2         20.82         -6.48       208.46 o
  -2   8   2       3219.90       3057.92       187.79 o
  -1   8   2       1340.92       1675.46       140.71 o
   0   8   2     126462.88     122134.50      2143.01 o
   1   8   2       5106.68       5232.71       189.24 o
   2   8   2        343.01        397.04       106.85 o
   3   8   2       5443.17       5317.97       236.01 o
   4   8   2      43707.17      44840.12       819.68 o
   5   8   2      41996.56      42364.63       817.58 o
   6   8   2     145114.53     142550.80      2447.13 o
   7   8   2       1175.93       1224.91       233.02 o
   8   8   2        777.33       1184.10       247.69 o
   9   8   2       2836.29       3136.16       323.94 o
  10   8   2       1729.75       2203.95       317.74 o
  11   8   2        133.82       -182.92       258.28 o
  12   8   2       4954.32       6487.32       647.00 o
  13   8   2         76.91        713.99       366.09 o
 -13   9   2       3455.84       3700.47       624.39 o
 -12   9   2          1.41       -428.06       428.06 o
 -11   9   2      19711.08      19461.25       901.83 o
 -10   9   2      10256.14      10602.64       685.24 o
  -9   9   2        428.01        123.98       169.64 o
  -8   9   2       1813.54       1632.46       186.97 o
  -7   9   2      13308.09      13314.56       456.18 o
  -6   9   2       2136.20       2291.71       275.98 o
  -5   9   2      23708.18      24040.46       625.87 o
  -4   9   2      25563.96      24371.01       527.94 o
  -3   9   2      17515.72      17867.91       410.78 o
  -2   9   2      17076.78      16417.45       396.96 o
  -1   9   2         79.57         27.85        81.43 o
   0   9   2       1698.40       1825.82       146.36 o
   1   9   2       3452.37       3650.00       262.24 o
   2   9   2       4957.18       5081.04       203.68 o
   3   9   2       4154.67       4498.13       230.81 o
   4   9   2        527.05        520.19       162.02 o
   5   9   2        712.90        513.44       177.73 o
   6   9   2      13764.85      14231.85       450.82 o
   7   9   2       7084.51       6645.61       344.92 o
   8   9   2      27472.38      26597.61       691.10 o
   9   9   2       8422.73       9225.07       445.39 o
  10   9   2       3337.25       3971.78       373.10 o
  11   9   2          1.17       -274.35       274.35 o
  12   9   2       5926.25       7052.48       534.08 o
  13   9   2      19751.73      17934.51       734.72 o
 -12  10   2       1255.59       1351.25       527.18 o
 -11  10   2      15444.70      14610.32       975.17 o
 -10  10   2        378.93       -120.31       382.15 o
  -9  10   2        123.17       -334.38       334.38 o
  -8  10   2        265.90        452.94       232.33 o
  -7  10   2      63420.95      61866.22      1176.81 o
  -6  10   2       1231.12       1765.69       321.84 o
  -5  10   2      20563.61      20439.21       507.06 o
  -4  10   2       4312.08       4701.56       260.50 o
  -3  10   2        201.95         -1.65       137.33 o
  -2  10   2      53867.57      54912.46       810.80 o
  -1  10   2        728.55        986.34       112.95 o
   0  10   2      14393.03      15625.99       328.50 o
   1  10   2        130.67        204.31       124.30 o
   2  10   2         90.30        113.16       129.79 o
   3  10   2       1018.74        787.32       173.70 o
   4  10   2       6263.26       6300.82       289.76 o
   5  10   2       9797.82       9434.16       365.83 o
   6  10   2        233.30         57.89       195.25 o
   7  10   2          9.97       -158.50       190.85 o
   8  10   2        217.53        402.64       232.99 o
   9  10   2       1084.96       1375.26       288.67 o
  10  10   2      17723.87      16944.41       610.34 o
  11  10   2       3614.30       4697.29       441.91 o
  12  10   2       2703.65       3345.90       443.04 o
  13  10   2        423.03        908.41       388.67 o
 -12  11   2       1484.25       1320.40       703.66 o
 -11  11   2        336.93        557.98       454.88 o
 -10  11   2       1367.01       1651.85       508.53 o
  -9  11   2        203.04         33.36       384.09 o
  -8  11   2         18.35       -270.63       299.78 o
  -7  11   2        223.35       -122.48       477.70 o
  -6  11   2        524.41        696.60       210.19 o
  -5  11   2      25940.88      24266.85       580.71 o
  -4  11   2     264928.81     251349.53      3703.28 o
  -3  11   2      23644.36      22399.71       495.91 o
  -2  11   2       3157.79       3469.87       210.73 o
  -1  11   2         96.34         45.83       107.98 o
   0  11   2       8558.71       8777.57       261.13 o
   1  11   2       5940.88       5278.14       227.57 o
   2  11   2     109665.06     107135.30      1473.19 o
   3  11   2       1534.97       1659.05       180.45 o
   4  11   2       5052.28       5225.20       343.54 o
   5  11   2         13.92        -74.43       178.89 o
   6  11   2       1769.08       1496.34       248.77 o
   7  11   2       5802.36       6701.02       369.08 o
   8  11   2       1033.84       1271.49       262.19 o
   9  11   2        651.42        -58.31       352.95 o
  10  11   2       1555.07       1839.42       327.93 o
  11  11   2        124.24        -53.18       294.08 o
  12  11   2       1741.25       2023.23       598.61 o
 -12  12   2      10727.57      10958.59       816.60 o
 -11  12   2       3856.26       3621.64       578.05 o
 -10  12   2       4695.81       5232.04       613.03 o
  -9  12   2         52.18        -31.91       357.10 o
  -8  12   2       3772.16       4415.61       541.69 o
  -7  12   2      57877.86      57321.70      1523.46 o
  -6  12   2       3732.11       5176.54       537.62 o
  -5  12   2       1979.74       2110.91       429.31 o
  -4  12   2       7199.11       7253.80       290.51 o
  -3  12   2       5891.53       6014.54       269.40 o
  -2  12   2        904.49       1030.67       130.43 o
  -1  12   2      25903.38      28051.45       520.72 o
   0  12   2       3682.31       3936.60       205.86 o
   1  12   2        790.89        906.55       168.37 o
   2  12   2       1334.94       1558.01       187.59 o
   3  12   2       1313.69       1732.36       192.46 o
   4  12   2       6392.24       6842.32       647.85 o
   5  12   2       1464.59       1290.88       228.54 o
   6  12   2       2164.76       2245.39       278.01 o
   7  12   2       3995.15       4792.79       348.14 o
   8  12   2         19.20       -163.18       223.44 o
   9  12   2      12774.05      12566.28       518.74 o
  10  12   2      12290.11      12919.63       562.30 o
  11  12   2         98.44        276.19       634.15 o
  12  12   2          1.89        885.00       573.47 o
 -12  13   2        567.48       1008.48       535.46 o
 -11  13   2       1745.93       2327.47       774.67 o
 -10  13   2      20758.09      19895.96       946.86 o
  -9  13   2       8955.34       9555.65       705.84 o
  -8  13   2        746.53        -28.01       390.00 o
  -7  13   2       4590.71       5163.63       571.36 o
  -6  13   2          0.14        335.88       385.33 o
  -5  13   2        206.39         94.50       329.85 o
  -4  13   2      11255.15      11150.26       625.31 o
  -3  13   2      69491.47      68496.80      1276.62 o
  -2  13   2        948.04       1268.97       286.72 o
  -1  13   2        304.47        153.68       127.54 o
   0  13   2       5489.60       5740.61       245.03 o
   1  13   2       9837.69       9342.22       311.67 o
   2  13   2       9763.67       9823.82       327.40 o
   3  13   2      11127.37      11132.74       351.98 o
   4  13   2        364.13        317.56       182.04 o
   5  13   2       1000.45        783.59       228.82 o
   6  13   2      10310.97      10243.38       573.44 o
   7  13   2      27994.57      27562.47       719.37 o
   8  13   2        338.89         54.68       248.10 o
   9  13   2      16807.47      17219.11       611.53 o
  10  13   2         25.47        489.58       290.35 o
  11  13   2         27.56         77.25       552.27 o
  12  13   2        102.16        -87.15      1410.49 o
 -12  14   2       5489.17       5655.63      1278.33 o
 -11  14   2        147.51       -391.15       434.33 o
 -10  14   2       5457.41       6301.62       683.89 o
  -9  14   2       1165.66       1260.27       471.25 o
  -8  14   2        395.59          9.34       369.64 o
  -7  14   2      10742.82      10117.62       650.82 o
  -6  14   2        584.46       1042.56       428.13 o
  -5  14   2       1304.96       1355.59       432.27 o
  -4  14   2        463.37        529.46       330.21 o
  -3  14   2       5708.13       5967.11       412.67 o
  -2  14   2        325.38        333.38       237.09 o
  -1  14   2      37231.37      37729.49       895.11 o
   0  14   2      85838.47      88153.68      1247.99 o
   1  14   2       6690.57       7085.67       429.71 o
   2  14   2         47.86        -32.53       162.77 o
   3  14   2       1816.66       2178.68       229.98 o
   4  14   2       7564.20       7252.99       313.17 o
   5  14   2      24789.63      25009.72       651.91 o
   6  14   2      77251.54      74782.46      1632.55 o
   7  14   2       8811.78       8735.27       437.91 o
   8  14   2        115.03       -315.73       508.06 o
   9  14   2       4023.67       4926.40       441.40 o
  10  14   2         33.67       -309.96       430.76 o
  11  14   2       2337.31       2671.77       621.11 o
 -11  15   2      15523.79      13664.21      1711.34 o
 -10  15   2      18326.56      17250.63      1808.37 o
  -9  15   2      11359.89      10856.46       747.38 o
  -8  15   2       1409.39       1321.48       587.46 o
  -7  15   2        957.12       1284.09       480.97 o
  -6  15   2        110.58        206.43       458.33 o
  -5  15   2       3520.70       3102.14       488.48 o
  -4  15   2         20.07        168.65       278.25 o
  -3  15   2         70.38         80.50       259.19 o
  -2  15   2       3533.75       4342.91       352.35 o
  -1  15   2       1845.89       1965.10       287.76 o
   0  15   2      18407.77      19112.71       541.43 o
   1  15   2       9404.79       9617.76       389.23 o
   2  15   2      29613.64      29062.49       595.01 o
   3  15   2          8.28       -179.87       179.87 o
   4  15   2       2560.48       2806.71       263.56 o
   5  15   2       2607.81       2739.32       267.00 o
   6  15   2      34083.98      33372.13       809.84 o
   7  15   2      13687.22      13649.13       518.36 o
   8  15   2       4037.13       4663.64       432.72 o
   9  15   2         14.73         33.91       490.61 o
  10  15   2        194.78       -372.31       584.21 o
  11  15   2         58.82        857.39      1794.58 o
 -11  16   2      27144.38      25079.36      1160.84 o
 -10  16   2         23.63       -334.77       418.48 o
  -9  16   2        477.14        362.16       482.83 o
  -8  16   2       6687.39       6607.11       664.94 o
  -7  16   2      40557.27      38009.06      1258.80 o
  -6  16   2       8979.10       8613.85      1653.03 o
  -5  16   2       5755.94       6603.08       454.59 o
  -4  16   2          8.88       -261.30       261.30 o
  -3  16   2       1725.34       2304.93       321.14 o
  -2  16   2      13842.95      13619.98       506.77 o
  -1  16   2       7893.90       7913.89       400.60 o
   0  16   2      66434.24      66134.28      1222.90 o
   1  16   2       2193.67       2587.78       288.70 o
   2  16   2         32.94         -4.42       200.97 o
   3  16   2         49.50       -190.50       190.50 o
   4  16   2        463.28        488.28       204.78 o
   5  16   2      34865.11      32884.06       694.82 o
   6  16   2      24213.63      23919.66       592.10 o
   7  16   2       1037.58        843.33       471.25 o
   8  16   2         72.31       -387.82       387.82 o
   9  16   2       2210.06       3143.09       559.39 o
  10  16   2       4561.01       5254.77       923.22 o
  11  16   2        204.02         -6.22      1752.63 o
 -11  17   2      14775.26      15963.35      1750.03 o
 -10  17   2       1544.08       1428.01       555.24 o
  -9  17   2        356.17        272.78       489.61 o
  -8  17   2        384.58        451.38       449.19 o
  -7  17   2       3590.85       3692.96       595.34 o
  -6  17   2        523.75        428.31       316.55 o
  -5  17   2      32443.15      30302.43       838.73 o
  -4  17   2      53918.16      52158.23      1139.39 o
  -3  17   2       2115.06       2426.28       349.32 o
  -2  17   2       7412.24       8271.11       444.87 o
  -1  17   2         42.54        490.71       246.87 o
   0  17   2        469.64        816.48       251.79 o
   1  17   2        337.85        466.78       236.37 o
   2  17   2      21081.80      21034.40       584.56 o
   3  17   2       2637.64       3026.83       295.70 o
   4  17   2       1429.52       1712.37       258.29 o
   5  17   2         84.80        -26.07       286.31 o
   6  17   2       2034.35       2128.96       529.86 o
   7  17   2        110.89         80.99       429.91 o
   8  17   2       4859.92       5473.09       643.26 o
   9  17   2       4625.55       6247.87       739.22 o
  10  17   2       4017.81       4652.09      1523.61 o
 -10  18   2          3.59       -561.19       671.35 o
  -9  18   2        313.66        -97.66       522.23 o
  -8  18   2       1082.81        667.73      1058.71 o
  -7  18   2       3713.71       4217.51       451.77 o
  -6  18   2        172.14        326.57       316.58 o
  -5  18   2       8553.57       9357.00      1127.94 o
  -4  18   2        416.60        559.60       279.98 o
  -3  18   2       1382.38       1696.96       428.89 o
  -2  18   2       5877.70       6911.08       435.92 o
  -1  18   2       1264.08       1792.99       300.75 o
   0  18   2          0.55        179.38       232.23 o
   1  18   2       2155.60       2659.52       306.44 o
   2  18   2        379.64        543.70       240.58 o
   3  18   2        484.50        248.18       322.61 o
   4  18   2       1992.78       2209.52       426.08 o
   5  18   2       1424.68       1381.35       397.06 o
   6  18   2       3196.50       3521.18       469.93 o
   7  18   2        558.86        450.04       371.83 o
   8  18   2         37.85       -201.37       462.16 o
   9  18   2        343.96        -29.02       498.52 o
  10  18   2      15096.86      16623.06      1149.47 o
 -10  19   2       4204.69       4357.80      1304.11 o
  -9  19   2       1750.79       2803.76       653.91 o
  -8  19   2       5146.20       5932.81       528.42 o
  -7  19   2        769.79        720.96       383.31 o
  -6  19   2       1183.29       1386.33       384.36 o
  -5  19   2        177.18       -290.55       290.55 o
  -4  19   2      18570.67      18488.67       708.71 o
  -3  19   2      41128.73      42019.99      1773.32 o
  -2  19   2          1.43        125.51       261.67 o
  -1  19   2        738.99        698.88       261.71 o
   0  19   2         45.07         -1.82       242.60 o
   1  19   2       2981.04       3174.05       447.56 o
   2  19   2      25338.69      25232.78       902.22 o
   3  19   2       7775.00       7608.49       562.62 o
   4  19   2       1332.97       1219.92       382.88 o
   5  19   2        158.16        -65.96       351.82 o
   6  19   2       1286.60       1022.56       398.93 o
   7  19   2       5102.10       6013.69      1152.43 o
   8  19   2       4918.15       4610.74       564.40 o
   9  19   2       8964.98       8976.45      1220.33 o
  10  19   2       1022.73       1872.09       852.12 o
 -10  20   2       2277.80        348.61      1310.50 o
  -9  20   2          7.30       -236.94       519.29 o
  -8  20   2      12722.36      10656.66       860.39 o
  -7  20   2      19587.94      19426.57       767.39 o
  -6  20   2      11484.44      11217.34       602.10 o
  -5  20   2        839.67        524.11       349.77 o
  -4  20   2        703.52        570.60       350.55 o
  -3  20   2       1948.97       2040.30       364.16 o
  -2  20   2       6533.20       6960.63       467.80 o
  -1  20   2      30467.60      29992.53      1010.27 o
   0  20   2       5007.89       5229.72       540.28 o
   1  20   2          0.99       -125.01       335.47 o
   2  20   2         15.01          7.75       340.07 o
   3  20   2        676.17        143.28       338.95 o
   4  20   2       6133.81       5834.07       623.05 o
   5  20   2       9992.50       9209.14       632.26 o
   6  20   2       4694.62       4777.04       545.41 o
   7  20   2       5418.57       6755.78       787.66 o
   8  20   2        887.91        108.54       461.32 o
   9  20   2      18176.85      18179.82      1356.22 o
  -9  21   2       6261.73       5211.59      1814.22 o
  -8  21   2       3040.71       2979.66       630.66 o
  -7  21   2         55.92       -273.77       388.06 o
  -6  21   2        708.81        504.09       455.08 o
  -5  21   2        701.82       -313.15       454.20 o
  -4  21   2        744.13        444.61       347.19 o
  -3  21   2      10569.16      10827.22       686.90 o
  -2  21   2       1847.06       1856.68       469.67 o
  -1  21   2        256.43        116.78       739.14 o
   0  21   2       6719.68       7293.11       596.20 o
   1  21   2      11642.45      11472.13       672.57 o
   2  21   2       9702.44       9200.71       641.40 o
   3  21   2       1216.62        986.67       427.92 o
   4  21   2       4724.80       4243.13       559.22 o
   5  21   2        673.40        569.62       419.88 o
   6  21   2      13310.46      13091.91       767.12 o
   7  21   2      22489.41      20642.35       955.85 o
   8  21   2       1350.47       3479.54       800.49 o
  -8  22   2        166.23       -132.53       655.07 o
  -7  22   2       2794.97       2873.91       477.47 o
  -6  22   2        736.75        726.77       470.10 o
  -5  22   2        513.57        542.82       472.29 o
  -4  22   2          0.42        -46.37       393.28 o
  -3  22   2        289.22        358.20       395.87 o
  -2  22   2        314.56         72.43       414.71 o
  -1  22   2      27323.02      25819.84      1006.90 o
   0  22   2      53240.03      53084.54      1514.83 o
   1  22   2      12357.00      12221.45       741.74 o
   2  22   2          3.23       -313.14       399.63 o
   3  22   2       1800.12       1173.96       467.79 o
   4  22   2       7026.62       7411.28       675.50 o
   5  22   2      42401.38      40156.48      2869.37 o
   6  22   2      29716.58      26761.42      1064.33 o
   7  22   2       7363.99       7147.87       771.55 o
   8  22   2         12.67        813.37       806.92 o
  -7  23   2       3004.78       3718.39       668.18 o
  -6  23   2         52.11        117.26       448.23 o
  -5  23   2       7824.60       8532.63       732.76 o
  -4  23   2       1723.11       2488.60      1045.81 o
  -3  23   2       1014.76        646.22       462.49 o
  -2  23   2       2969.78       3313.24       547.28 o
  -1  23   2        238.81        187.30       467.72 o
   0  23   2       2749.67       3628.70       570.13 o
   1  23   2      11111.68      11152.44       737.31 o
   2  23   2       1752.84       2026.82       511.70 o
   3  23   2        368.42        177.56       574.53 o
   4  23   2        589.72        -29.61       457.92 o
   5  23   2        599.67        -48.15       503.52 o
   6  23   2       7379.32       7367.58       730.47 o
   7  23   2       5142.61       6611.08      1052.35 o
  -6  24   2      14092.52      12480.16       823.73 o
  -5  24   2       4618.06       4936.32       669.40 o
  -4  24   2        350.69         22.10       489.92 o
  -3  24   2       1157.75        611.95       500.57 o
  -2  24   2       3496.11       3032.72       626.22 o
  -1  24   2        179.35       -431.34       431.34 o
   0  24   2       1252.85        907.42       474.26 o
   1  24   2        247.74       -322.32       426.15 o
   2  24   2        307.53        687.50       483.85 o
   3  24   2        513.48       -449.46       449.46 o
   4  24   2        370.39       -267.87       479.22 o
   5  24   2       3917.22       4466.28       890.92 o
   6  24   2        906.91       1349.19       787.57 o
  -5  25   2       9749.32       7883.84      1136.41 o
  -4  25   2      12524.07      11907.94       828.73 o
  -3  25   2      10056.00      10502.07       819.12 o
  -2  25   2         33.85        469.78       494.49 o
  -1  25   2          0.32       -574.83       587.43 o
   0  25   2       1070.60       1048.94       539.53 o
   1  25   2       9590.65      10164.56       830.81 o
   2  25   2      22351.85      20232.07       983.84 o
   3  25   2       5688.08       4699.25       689.35 o
   4  25   2       3427.16       3186.43       810.21 o
   5  25   2         49.12        529.34       716.54 o
  -4  26   2        536.07         45.19       806.93 o
  -3  26   2       1971.54       1873.31       602.09 o
  -2  26   2       2062.03       1426.08       617.51 o
  -1  26   2       9155.94       9898.19       855.83 o
   0  26   2       6870.10       6674.77      1013.66 o
   1  26   2       4190.19       4239.15       677.81 o
   2  26   2        724.93        -27.04       648.77 o
   3  26   2          2.44        129.11       800.46 o
   4  26   2       1620.60       2885.64      1007.07 o
  -2  27   2       3922.36       1768.93       929.66 o
  -1  27   2          0.13       -258.21       813.37 o
   0  27   2         10.02       -555.16       813.37 o
   1  27   2        972.00        -38.73       845.67 o
   2  27   2        557.37       -296.95       806.93 o
 -13   0   3       5214.80       5779.93       624.02 o
 -11   0   3      17308.68      16530.99       753.55 o
  -9   0   3       4587.13       5344.84       453.41 o
  -7   0   3       9941.58      10168.14       480.47 o
  -5   0   3       2360.05       2446.23       187.31 o
  -3   0   3       7217.62       6955.64       236.03 o
  -1   0   3     692208.44     688910.81     11815.29 o
   1   0   3       6836.32       6643.46       223.83 o
   3   0   3       6980.59       6816.50       234.20 o
   5   0   3     116438.05     116778.78      1763.40 o
   7   0   3       1366.72       1786.07       422.85 o
   9   0   3       2256.62       2466.12       497.10 o
  11   0   3       1178.14       1636.60       341.90 o
  13   0   3        219.59        296.18       365.08 o
 -14   1   3       2195.28       2597.70       489.03 o
 -13   1   3        143.39       -141.65       326.31 o
 -12   1   3         38.08       -229.65       249.82 o
 -11   1   3      30708.72      29670.62       713.81 o
 -10   1   3       7829.39       7984.27       369.32 o
  -9   1   3      11042.23      12154.81       467.92 o
  -8   1   3      11299.45      10710.09       374.76 o
  -7   1   3        645.44        725.22       149.02 o
  -6   1   3       3689.11       4080.53       193.63 o
  -5   1   3       8575.53       8499.07       201.93 o
  -4   1   3      50073.50      45811.36      1202.32 o
  -3   1   3       3082.74       2825.59       129.71 o
  -2   1   3      10203.92      11154.83       197.68 o
  -1   1   3       8454.51       8619.82       144.47 o
   1   1   3      65630.07      65319.48       838.37 o
   2   1   3      35303.84      37904.62       533.67 o
   3   1   3       2073.43       2206.12       136.71 o
   4   1   3        113.77         74.81        80.49 o
   5   1   3       7767.30       7718.01       207.29 o
   6   1   3        393.11        504.11       165.99 o
   7   1   3      31675.70      31470.33       700.04 o
   8   1   3         22.97        -62.07       194.17 o
   9   1   3        676.62        697.87       233.48 o
  10   1   3        380.35        576.88       235.17 o
  11   1   3        829.83        945.44       212.44 o
  12   1   3      21651.04      20884.35       548.70 o
  13   1   3       8603.74       9383.92       441.66 o
 -14   2   3       3775.88       3453.96       682.37 o
 -13   2   3         18.33       -322.82       322.82 o
 -12   2   3       1645.14       1425.02       352.59 o
 -11   2   3      10184.98      10638.93       506.04 o
 -10   2   3        201.03       -193.79       193.79 o
  -9   2   3       3677.40       4410.28       314.22 o
  -8   2   3      27077.62      28234.16       602.45 o
  -7   2   3     105914.84     104616.06      1311.65 o
  -6   2   3       9275.66       9555.00       254.77 o
  -5   2   3       3808.65       4189.23       260.73 o
  -4   2   3          1.89         86.59        77.92 o
  -3   2   3        653.70        911.39        92.97 o
  -2   2   3      50275.24      49577.86       687.58 o
  -1   2   3      79382.16      81406.22       929.83 o
   0   2   3      55317.05      57344.39       749.33 o
   1   2   3       4724.26       5078.15       212.02 o
   2   2   3       3541.04       3765.37       127.44 o
   3   2   3      12802.05      12736.62       372.33 o
   4   2   3       1877.82       2305.78       130.07 o
   5   2   3        127.62         86.45        89.80 o
   6   2   3       2443.19       2563.31       277.01 o
   7   2   3          2.29       -156.71       156.71 o
   8   2   3        984.19       1148.60       234.44 o
   9   2   3      33344.62      30836.46       620.45 o
  10   2   3      27708.67      27419.03       602.83 o
  11   2   3       4699.46       5205.00       297.32 o
  12   2   3      10268.63      10940.70       413.84 o
  13   2   3          3.19        159.55       257.16 o
 -14   3   3        943.05        -22.88       554.76 o
 -13   3   3        556.47        -73.58       357.62 o
 -12   3   3        619.60        305.48       446.31 o
 -11   3   3       1476.64       1381.57       578.19 o
 -10   3   3       9001.78       8772.33       449.57 o
  -9   3   3      14759.08      14628.17       530.24 o
  -8   3   3       3295.36       3798.14       273.24 o
  -7   3   3        559.85        862.12       160.27 o
  -6   3   3        167.80        -40.90       108.03 o
  -5   3   3       2975.18       4207.10       264.87 o
  -4   3   3      23189.54      22039.89       359.68 o
  -3   3   3      13137.19      13135.57       293.33 o
  -2   3   3       1195.84       1441.99       111.66 o
  -1   3   3          7.12        119.61        81.43 o
   0   3   3      13728.05      13941.69       212.61 o
   1   3   3       9709.10       9124.82       186.30 o
   2   3   3      17264.53      17073.30       291.30 o
   3   3   3     125454.45     127757.09      1618.39 o
   4   3   3       2394.47       2644.87       158.12 o
   5   3   3       3395.93       3561.32       149.61 o
   6   3   3       1726.25       2025.09       203.38 o
   7   3   3      27845.83      26977.70       634.82 o
   8   3   3        453.25        391.81       169.70 o
   9   3   3      57214.41      56198.35       927.33 o
  10   3   3        766.19        402.69       204.43 o
  11   3   3       1366.23       1454.86       244.18 o
  12   3   3       7286.00       7422.84       378.60 o
  13   3   3        382.56        492.46       252.60 o
 -14   4   3        737.64       -425.74       556.82 o
 -13   4   3       8028.21       9578.62       772.17 o
 -12   4   3       1554.90       1332.71       362.12 o
 -11   4   3        918.15        795.59       304.19 o
 -10   4   3          1.83       -227.69       227.69 o
  -9   4   3        820.92        836.85       371.82 o
  -8   4   3      23892.35      23488.59       631.87 o
  -7   4   3      54515.09      54331.99       852.82 o
  -6   4   3       5417.30       5313.71       267.88 o
  -5   4   3       4037.96       4045.74       190.20 o
  -4   4   3        485.30        561.93       117.45 o
  -3   4   3        206.35        308.87       101.56 o
  -2   4   3        499.10        625.60       121.64 o
  -1   4   3         52.36        176.42        56.71 o
   0   4   3        380.46        465.53        62.62 o
   1   4   3        399.81        249.82        64.68 o
   2   4   3          7.22         29.46        65.65 o
   3   4   3     170892.28     172825.36      2148.59 o
   4   4   3      34960.81      35646.41       666.58 o
   5   4   3      50299.79      49528.75       893.12 o
   6   4   3        656.05        591.08       178.85 o
   7   4   3       1386.04       1371.62       186.95 o
   8   4   3         53.40        -39.26       167.44 o
   9   4   3      87697.65      85970.23      1277.52 o
  10   4   3         23.05       -206.85       206.85 o
  11   4   3       9831.47       9541.35       389.97 o
  12   4   3       1241.46       1171.41       245.64 o
  13   4   3        372.52         22.97       298.60 o
 -13   5   3        736.20        612.31       531.95 o
 -12   5   3        557.17        249.71       311.28 o
 -11   5   3        101.30       -135.28       262.78 o
 -10   5   3      24768.28      24559.95       717.54 o
  -9   5   3        906.68        944.85       274.00 o
  -8   5   3      29155.12      28829.93       709.62 o
  -7   5   3        248.65         19.06       151.39 o
  -6   5   3       2737.20       3074.76       162.40 o
  -5   5   3       1151.05       1757.76       156.13 o
  -4   5   3     250825.64     253460.14      3139.98 o
  -3   5   3        406.75        605.56       133.94 o
  -2   5   3       1657.85       1842.41       158.50 o
  -1   5   3       2166.36       2106.05       148.50 o
   0   5   3       3294.50       3081.59       115.62 o
   1   5   3       9201.68       8603.49       193.81 o
   3   5   3     118003.90     117605.41      1766.47 o
   4   5   3       1016.09       1343.19       157.39 o
   5   5   3       1215.40       1249.09       174.86 o
   6   5   3      10351.03      10417.40       297.90 o
   7   5   3       7795.35       8501.53       409.32 o
   8   5   3       6690.35       6786.38       285.96 o
   9   5   3      22677.18      22263.03       557.59 o
  10   5   3        381.89        508.69       213.41 o
  11   5   3       2077.73       2077.57       271.17 o
  12   5   3      14564.83      14541.47       602.91 o
  13   5   3       8414.67       9239.24       495.42 o
 -13   6   3         38.38        796.47       426.75 o
 -12   6   3       3814.72       4056.95       430.07 o
 -11   6   3       9244.55       8683.18       491.43 o
 -10   6   3        508.17        479.96       277.58 o
  -9   6   3        209.43         97.70       242.20 o
  -8   6   3      77682.62      73621.15      2511.87 o
  -7   6   3      23949.94      23776.43       507.39 o
  -6   6   3       1594.54       2224.51       157.98 o
  -5   6   3         69.46         55.69        94.40 o
  -4   6   3         79.57        194.93        91.04 o
  -3   6   3        118.29        118.28       128.84 o
  -2   6   3      13266.99      13255.62       471.56 o
  -1   6   3     150816.61     156212.88      2323.28 o
   0   6   3       4739.49       4758.55       151.18 o
   1   6   3       3962.55       4003.63       120.74 o
   2   6   3         10.21        100.56       102.49 o
   3   6   3       2006.53       2399.17       175.91 o
   4   6   3         66.22        -10.35       100.40 o
   5   6   3      28259.59      28231.51       497.06 o
   6   6   3      11851.63      12277.81       330.78 o
   7   6   3         60.04       -158.15       163.06 o
   8   6   3        610.31        577.69       184.11 o
   9   6   3      14272.42      13681.75       415.23 o
  10   6   3       3469.73       3958.19       308.92 o
  11   6   3       8902.62       8801.69       444.55 o
  12   6   3       4705.85       4553.50       453.01 o
  13   6   3         19.59        949.53       500.73 o
 -13   7   3        143.59       -345.21       396.13 o
 -12   7   3         67.14       -655.22       655.22 o
 -11   7   3      47891.48      47791.81      1230.63 o
 -10   7   3      12789.81      11888.66       516.56 o
  -9   7   3         20.30        -74.04       177.98 o
  -8   7   3       7111.34       6791.31       263.72 o
  -7   7   3        160.10         64.12       152.00 o
  -6   7   3          5.51         -3.89       110.37 o
  -5   7   3       1691.68       2332.96       134.55 o
  -4   7   3      72693.34      71886.62       945.80 o
  -3   7   3      11504.98      11327.74       332.80 o
  -2   7   3       1707.18       2065.04       256.73 o
  -1   7   3      14339.96      14868.41       458.42 o
   0   7   3        134.74        455.08       109.94 o
   1   7   3       9737.81       9225.05       248.00 o
   2   7   3       8460.86       9356.79       215.14 o
   4   7   3        300.62        499.92       121.24 o
   5   7   3       5139.39       5220.37       223.29 o
   6   7   3        645.04        717.01       165.43 o
   7   7   3        498.62        717.31       177.34 o
   8   7   3       2787.06       3101.93       247.43 o
   9   7   3         21.13        -74.64       178.89 o
  10   7   3         29.19        181.46       250.19 o
  11   7   3       1700.72       2242.16       344.12 o
  12   7   3        475.77        563.95       511.79 o
  13   7   3      12339.82      13342.79       629.07 o
 -13   8   3       1232.29       1218.20       674.60 o
 -12   8   3       1231.42       1333.41       816.63 o
 -11   8   3      25521.17      24242.98      1000.08 o
 -10   8   3         56.05       -316.66       325.41 o
  -9   8   3       4114.13       3642.48       423.07 o
  -8   8   3       1823.97       1821.20       204.23 o
  -7   8   3      41658.77      39069.18       654.57 o
  -6   8   3       2916.60       3110.34       170.78 o
  -5   8   3       1601.66       1529.88       144.38 o
  -4   8   3        128.38         40.19        94.44 o
  -3   8   3      12245.08      12051.40       222.69 o
  -2   8   3       2572.45       2887.69       309.90 o
  -1   8   3     349686.50     366732.75      5288.89 o
   0   8   3      16266.81      15880.25       310.09 o
   1   8   3        969.31       1031.57       121.83 o
   2   8   3       1179.89       1662.55       140.29 o
   3   8   3        904.46       1174.93       147.22 o
   4   8   3       6394.71       6224.38       219.06 o
   5   8   3      32402.87      32644.70       562.45 o
   6   8   3          9.49       -142.81       142.81 o
   7   8   3        257.72        362.70       176.25 o
   8   8   3         15.06       -158.40       158.40 o
   9   8   3        365.45        172.13       237.27 o
  10   8   3      13216.71      12712.91       520.23 o
  11   8   3        556.18        766.76       304.83 o
  12   8   3       5370.07       6044.63       596.90 o
 -13   9   3         39.66       -414.78       488.28 o
 -12   9   3        207.79         11.62      1123.23 o
 -11   9   3      19580.12      19364.48       913.32 o
 -10   9   3       8968.17       8850.33       661.69 o
  -9   9   3      16733.82      14579.15       731.61 o
  -8   9   3       4544.90       5180.78       551.64 o
  -7   9   3       2498.53       2422.45       225.04 o
  -6   9   3       1943.72       1960.10       153.53 o
  -5   9   3       6444.29       5719.69       205.60 o
  -4   9   3     175596.86     168670.84      2034.92 o
  -3   9   3       6137.19       6104.96       271.23 o
  -2   9   3         88.19         46.15       143.46 o
  -1   9   3        138.93         -7.55       108.09 o
   0   9   3      11427.03      11247.16       268.07 o
   1   9   3       1798.02       1855.79       145.17 o
   3   9   3      14885.31      13869.73       613.70 o
   4   9   3         11.21       -175.99       175.99 o
   5   9   3         55.94       -111.69       163.55 o
   6   9   3       5832.10       5748.29       468.32 o
   7   9   3      21448.82      19886.70       569.29 o
   8   9   3          0.19       -197.92       197.92 o
   9   9   3      11608.56      10742.03       470.49 o
  10   9   3        734.87        992.94       276.88 o
  11   9   3          0.94       -339.86       339.86 o
  12   9   3      27364.52      27121.49       856.83 o
 -12  10   3        353.19        421.32       459.44 o
 -11  10   3          7.44        -46.93       418.08 o
 -10  10   3          2.74        466.90       413.47 o
  -9  10   3       3627.13       3214.24       506.62 o
  -8  10   3       3328.50       3833.28       482.51 o
  -7  10   3      32296.37      32952.99      1049.00 o
  -6  10   3      11146.58      10620.83       400.00 o
  -5  10   3        192.91        189.90       112.16 o
  -4  10   3       2208.06       2188.05       196.17 o
  -3  10   3        161.49        277.31       127.87 o
  -2  10   3      10396.43      10442.06       353.57 o
  -1  10   3       3116.06       3844.98       351.87 o
   0  10   3       4650.10       4512.63       362.40 o
   1  10   3       1099.03        992.34       168.72 o
   2  10   3       2007.52       2455.71       237.96 o
   3  10   3      67866.12      66315.14      1121.93 o
   4  10   3      12356.82      11893.96       379.30 o
   5  10   3       4243.06       4652.01       301.14 o
   6  10   3       3415.51       4244.59       309.55 o
   7  10   3        488.39        481.78       225.70 o
   8  10   3        348.89       -168.64       214.35 o
   9  10   3      43090.39      42337.54       978.81 o
  10  10   3      28643.45      27978.29       797.63 o
  11  10   3        189.82       -277.95       485.28 o
  12  10   3       5602.89       6894.77       602.72 o
 -12  11   3         41.23        -33.53       632.62 o
 -11  11   3        777.73        647.25       435.17 o
 -10  11   3       1182.77       1287.24       461.94 o
  -9  11   3       2083.62       2720.18       499.00 o
  -8  11   3       1208.95       1091.06       393.52 o
  -7  11   3         18.35       -337.62       337.62 o
  -6  11   3         35.17        -22.79       671.35 o
  -5  11   3       5186.16       6702.38       803.86 o
  -4  11   3       1615.27       1316.26       455.13 o
  -3  11   3       3389.71       4032.29       303.74 o
  -2  11   3         21.59        -26.74       171.84 o
  -1  11   3        164.41        -60.91       148.40 o
   0  11   3       1817.74       1884.91       329.00 o
   1  11   3       5364.40       5304.76       271.51 o
   2  11   3      29692.72      28553.56       531.47 o
   3  11   3     145177.78     142671.19      1919.30 o
   4  11   3        835.83       1063.99       215.51 o
   5  11   3        485.18        677.65       214.91 o
   6  11   3        412.92        -32.89       204.78 o
   7  11   3      25338.65      25276.44       668.45 o
   8  11   3       7731.90       7887.57       474.19 o
   9  11   3      36473.44      35066.48      1097.52 o
  10  11   3        224.74        -83.04       284.67 o
  11  11   3         37.13        -98.90       458.47 o
  12  11   3         18.82       -105.02       354.11 o
 -12  12   3       2794.16       1977.28      1149.13 o
 -11  12   3         56.37       -392.04       392.04 o
 -10  12   3          1.13       -410.56       410.56 o
  -9  12   3        207.24        486.06       374.34 o
  -8  12   3      37520.82      36357.26      1192.55 o
  -7  12   3      11570.29      12075.86       703.54 o
  -6  12   3        693.03        795.28       404.39 o
  -5  12   3         86.00        192.35       344.09 o
  -4  12   3        879.02        891.41       375.37 o
  -3  12   3       5569.22       5318.14       327.08 o
  -2  12   3      15342.81      16047.27       481.94 o
  -1  12   3       7792.37       8388.41       345.49 o
   0  12   3        497.85        398.54       148.97 o
   1  12   3       5537.21       5505.45       321.53 o
   2  12   3       8836.88       8423.08       324.37 o
   3  12   3      95165.71      91384.28      1474.23 o
   4  12   3       6442.57       6620.80       335.63 o
   5  12   3      11946.22      11343.05       416.24 o
   6  12   3       3520.24       4182.67       600.42 o
   7  12   3        130.83        -29.29       274.69 o
   8  12   3       3708.41       4216.67       364.41 o
   9  12   3      31081.17      30694.61       827.26 o
  10  12   3        325.35        340.63       351.83 o
  11  12   3       4828.36       5956.56       517.61 o
  12  12   3        878.92         98.68      1058.70 o
 -12  13   3         38.37       -100.70       658.44 o
 -11  13   3       8580.73       9345.86       757.23 o
 -10  13   3      65429.11      59586.59      1722.47 o
  -9  13   3       1398.68       1385.76       487.25 o
  -8  13   3      20646.79      19319.35       884.57 o
  -7  13   3        469.88          7.15       487.38 o
  -6  13   3        598.01        398.11       403.47 o
  -5  13   3       8687.06       8051.71       586.09 o
  -4  13   3      39743.72      39209.54      1137.01 o
  -3  13   3      10480.72      10489.97       661.10 o
  -2  13   3       3958.96       4828.10       329.73 o
  -1  13   3       4831.20       5548.76       340.44 o
   0  13   3        918.00        973.79       213.07 o
   1  13   3      25020.91      24522.05       513.94 o
   2  13   3       2407.06       2400.63       224.57 o
   3  13   3       8131.81       8335.59       317.65 o
   4  13   3        437.26         20.16       177.84 o
   5  13   3       1774.70       1847.13       500.80 o
   6  13   3       5332.11       6116.13       516.33 o
   7  13   3       5043.78       5322.66       382.48 o
   8  13   3       8814.82       9046.43       453.05 o
   9  13   3       3158.55       4132.83       400.02 o
  10  13   3          0.71       -156.15       298.11 o
  11  13   3        843.40       1852.12       883.89 o
  12  13   3       3026.72       5214.10       547.68 o
 -11  14   3      16979.31      15253.91       890.09 o
 -10  14   3       1795.35       1080.03       531.22 o
  -9  14   3       3352.04       3701.96       613.31 o
  -8  14   3      16422.05      16143.60       847.12 o
  -7  14   3      15275.38      14831.53       784.83 o
  -6  14   3       2398.66       2435.59       464.37 o
  -5  14   3       3515.48       3795.54       521.86 o
  -4  14   3        475.60        614.62       263.98 o
  -3  14   3        183.87        108.43       309.18 o
  -2  14   3      18470.29      18121.44       544.05 o
  -1  14   3     152159.34     155257.91      2454.02 o
   0  14   3       9340.53       8710.84       380.76 o
   1  14   3          5.93        -59.05       180.99 o
   2  14   3        615.60        631.10       195.79 o
   3  14   3       4776.49       4724.34       273.40 o
   4  14   3      14243.00      13416.59       411.16 o
   5  14   3      34467.84      33524.39       871.27 o
   6  14   3       5676.73       6221.67       367.84 o
   7  14   3       1428.95       1247.55       283.88 o
   8  14   3       1157.59       1002.39       304.05 o
   9  14   3          3.68       -273.96       273.96 o
  10  14   3       2225.68       2821.80       396.61 o
  11  14   3       1259.34        924.32       454.42 o
 -11  15   3      26107.80      24791.81      1125.72 o
 -10  15   3       5372.12       4914.03       949.07 o
  -9  15   3      15971.47      13941.89       831.30 o
  -8  15   3       1547.20       1296.75       503.97 o
  -7  15   3        259.49        751.72       410.89 o
  -6  15   3       1220.93       1389.66       434.92 o
  -5  15   3        899.45        609.61       301.79 o
  -4  15   3      34669.31      32938.72       831.09 o
  -3  15   3       3273.57       4069.51       366.96 o
  -2  15   3        714.27        824.85       271.36 o
  -1  15   3        477.93        537.07       243.25 o
   0  15   3      22490.70      23410.53       609.06 o
   1  15   3       5909.16       5713.20       392.48 o
   2  15   3       2929.09       3595.44       296.14 o
   3  15   3       5108.57       5533.74       330.97 o
   4  15   3       1431.61       1626.17       230.97 o
   5  15   3       5183.28       5585.91       318.60 o
   6  15   3        368.65        289.75       255.93 o
   7  15   3       4232.93       5450.44       392.68 o
   8  15   3       2523.96       3501.12       392.43 o
   9  15   3        102.52       -281.72       574.53 o
  10  15   3          0.95        -81.67       482.33 o
  11  15   3          5.73        -77.97      1449.22 o
 -11  16   3        954.20       1831.54       574.34 o
 -10  16   3          0.30       -475.68       984.44 o
  -9  16   3       6330.66       7589.81       729.74 o
  -8  16   3       9951.46      10208.39       766.17 o
  -7  16   3      18367.42      16739.07       820.73 o
  -6  16   3       6443.17       6882.61       646.83 o
  -5  16   3        146.45       -117.26       275.36 o
  -4  16   3        425.91        305.98       275.65 o
  -3  16   3       2578.73       2733.36       350.52 o
  -2  16   3         20.57       -192.05       233.59 o
  -1  16   3      14107.74      14278.39       499.40 o
   0  16   3      78695.17      77005.40      1385.38 o
   1  16   3          0.51       -184.47       242.57 o
   2  16   3       1106.64        996.65       294.25 o
   3  16   3        237.72        474.81       223.63 o
   4  16   3        823.42        514.82       221.92 o
   5  16   3      11484.86      11459.51       450.23 o
   6  16   3          3.03       -197.60       197.60 o
   7  16   3        110.88        -15.75       291.47 o
   8  16   3       2015.47       2252.72       378.96 o
   9  16   3        413.13       -537.11       739.14 o
  10  16   3      12577.47      12478.98       828.94 o
  11  16   3       2313.08       2634.64      1439.62 o
 -11  17   3        558.08        432.51      1078.05 o
 -10  17   3       1646.21       1355.21       596.19 o
  -9  17   3      14444.65      13582.46      1059.08 o
  -8  17   3       2551.70       2677.35       588.78 o
  -7  17   3        600.39        196.05       710.10 o
  -6  17   3       1742.92       2131.79       367.90 o
  -5  17   3      18131.09      16805.23       707.65 o
  -4  17   3      34242.61      33755.41       867.26 o
  -3  17   3       3804.36       4228.60       392.92 o
  -2  17   3        562.00        566.82       283.29 o
  -1  17   3         36.52       -162.26       249.55 o
   0  17   3      17006.31      16794.79       543.78 o
   1  17   3        458.97         66.44       236.76 o
   2  17   3      45990.51      45432.88       956.34 o
   3  17   3      23438.63      22966.30       628.64 o
   4  17   3       1545.88       1298.39       255.38 o
   5  17   3         15.99       -246.58       246.58 o
   6  17   3         45.50         85.04       245.23 o
   7  17   3       2502.98       2885.37       430.79 o
   8  17   3       1975.10       2498.34       742.40 o
   9  17   3       7160.81       7342.74       797.38 o
  10  17   3       1267.10       1805.84       984.47 o
 -10  18   3          0.47       -318.16       977.98 o
  -9  18   3          0.50       -503.26       520.99 o
  -8  18   3       3189.97       4482.51       666.40 o
  -7  18   3      19738.44      18970.08      1091.49 o
  -6  18   3       1942.61       2335.23       412.77 o
  -5  18   3       2045.06       2428.12       365.26 o
  -4  18   3        214.36        168.16       295.11 o
  -3  18   3        353.60        208.93       280.78 o
  -2  18   3       1472.69       1600.56       304.97 o
  -1  18   3       3215.34       4034.92       353.97 o
   0  18   3       4073.84       4628.20       351.99 o
   1  18   3       1260.83       1367.87       279.21 o
   2  18   3       4905.40       5218.09       366.18 o
   3  18   3      39990.83      39550.26       891.11 o
   4  18   3      21357.08      19133.21       596.96 o
   5  18   3       8951.21       8351.54       559.59 o
   6  18   3        707.22        693.60       387.86 o
   7  18   3        297.30        145.57       400.23 o
   8  18   3       5233.22       5987.84       597.40 o
   9  18   3      31510.44      29795.56      1608.65 o
 -10  19   3      11030.50      10912.46      1620.73 o
  -9  19   3        370.40       -265.23       781.10 o
  -8  19   3       6346.73       7600.29       581.38 o
  -7  19   3          7.24        237.64       327.43 o
  -6  19   3       1106.07       1092.34       376.02 o
  -5  19   3         75.39       -215.06       301.56 o
  -4  19   3      20492.41      19438.63       680.78 o
  -3  19   3      21573.00      21473.01       756.99 o
  -2  19   3         35.53       -129.56       317.89 o
  -1  19   3         56.78        -95.23       255.70 o
   0  19   3        274.53        752.87       262.81 o
   1  19   3        732.81       1036.56       384.30 o
   2  19   3      10884.90      10806.79       460.75 o
   3  19   3      35696.75      34598.67      1098.79 o
   4  19   3       1729.44       2268.35       428.44 o
   5  19   3       1155.74       1202.71       385.80 o
   6  19   3       2590.55       3232.08       476.13 o
   7  19   3        452.87        358.33       399.64 o
   8  19   3      20869.55      19921.37       941.69 o
  -9  20   3        458.41        240.08       600.72 o
  -8  20   3      37516.98      35763.68      1061.59 o
  -7  20   3       3110.32       3648.71       477.89 o
  -6  20   3          3.25       -146.96       340.14 o
  -5  20   3        238.11       -305.54       305.54 o
  -4  20   3        171.25        131.58       309.37 o
  -3  20   3       2833.11       2951.47       393.32 o
  -2  20   3      17147.01      17334.39       608.79 o
  -1  20   3      15749.83      15653.94       564.54 o
   0  20   3        445.91        198.44       266.18 o
   1  20   3        569.96        677.78       380.87 o
   2  20   3          6.43       -318.88       318.88 o
   3  20   3       1041.31       1293.19       423.86 o
   4  20   3       2977.75       3091.12       497.52 o
   5  20   3        475.97        125.94       380.97 o
   6  20   3       3364.68       3538.16       726.29 o
   7  20   3        577.48       1177.23       471.12 o
   8  20   3       3193.48       3363.49       774.70 o
  -9  21   3       1845.13       2547.64      1746.24 o
  -8  21   3       5483.68       6492.02       608.11 o
  -7  21   3        258.02        616.35       408.78 o
  -6  21   3        464.14        347.28       518.54 o
  -5  21   3        658.69        129.07       338.83 o
  -4  21   3      14315.04      13551.29       782.99 o
  -3  21   3       4129.85       4574.63       435.22 o
  -2  21   3       1412.20       1860.97       340.51 o
  -1  21   3       2187.57       2536.92       492.95 o
   0  21   3       2072.19       2430.65       497.09 o
   1  21   3      10430.57       9613.33       650.64 o
   2  21   3        619.08        783.14       397.05 o
   3  21   3       1788.48       1877.73       684.30 o
   4  21   3        711.87        526.85       431.35 o
   5  21   3       2056.38       2664.30      1229.81 o
   6  21   3        943.30       1006.24       453.35 o
   7  21   3       5950.94       5545.96       878.06 o
  -8  22   3       1812.79       2495.10       643.64 o
  -7  22   3       2104.56       1674.23       512.26 o
  -6  22   3       2201.67       2455.94       474.51 o
  -5  22   3         53.28        -76.54       364.29 o
  -4  22   3          6.24        129.32       343.64 o
  -3  22   3        243.17       -386.03       392.39 o
  -2  22   3      16919.36      15619.10       798.21 o
  -1  22   3      28682.78      29013.10      1068.51 o
   0  22   3      21536.99      20029.12       897.41 o
   1  22   3         19.88       -322.18       490.61 o
   2  22   3         22.04        -26.70       383.26 o
   3  22   3       4782.66       4542.84       572.81 o
   4  22   3      13368.44      12217.02       722.87 o
   5  22   3      21334.10      19593.34       910.45 o
   6  22   3       2451.33       1310.51       755.32 o
  -8  23   3        151.77      -1039.31      1039.31 o
  -7  23   3        520.61        812.19       590.88 o
  -6  23   3         85.17       -165.33       451.28 o
  -5  23   3      10410.91       9357.86       749.22 o
  -4  23   3       6330.20       6284.51       664.25 o
  -3  23   3       4108.03       3616.17       558.54 o
  -2  23   3       2988.79       2922.72       556.85 o
  -1  23   3         13.35       -304.17       419.11 o
   0  23   3      12337.84      11707.90       734.47 o
   1  23   3        357.04        435.20       419.11 o
   2  23   3       9886.44       9561.74       688.71 o
   3  23   3       1688.03       1548.55       515.76 o
   4  23   3        169.04        255.98       460.42 o
   5  23   3       3602.87       3576.58       774.71 o
  -7  24   3       7350.43       7954.37      1129.88 o
  -6  24   3       5687.84       6462.69      1071.73 o
  -5  24   3       1720.67       2075.74       661.70 o
  -4  24   3        144.15         73.30       626.17 o
  -3  24   3       1229.19       1128.53       571.31 o
  -2  24   3        189.24       -318.84       832.74 o
  -1  24   3       1829.56       2394.79       574.95 o
   0  24   3      13734.82      13742.95       828.69 o
   1  24   3         62.60       -384.09       456.46 o
   2  24   3       3884.26       3716.11       758.58 o
   3  24   3       3513.51       4486.86       839.27 o
   4  24   3       4019.88       4351.33       903.84 o
  -6  25   3        174.97       -174.29       742.37 o
  -5  25   3       9567.34      10705.44      1265.54 o
  -4  25   3       2427.95       1277.37       584.09 o
  -3  25   3        490.54       -456.40       456.40 o
  -2  25   3          1.03       -497.19       497.19 o
  -1  25   3         12.74       -445.77       495.12 o
   0  25   3        542.95       -496.39       606.81 o
   1  25   3        460.84        974.77       748.83 o
   2  25   3      15136.54      12767.05      1214.06 o
   3  25   3      20403.53      18839.76      1401.52 o
  -4  26   3        411.62       -651.99       806.92 o
  -3  26   3       1811.10       1794.66       871.51 o
  -2  26   3         39.44       -806.92       806.92 o
  -1  26   3        132.71        232.39       710.09 o
   0  26   3       2363.76       1078.10       768.23 o
 -14   0   4        179.02       -142.02       806.92 o
 -12   0   4       4373.92       5757.74       589.22 o
 -10   0   4         43.68         76.47       298.39 o
  -8   0   4       7017.95       7480.08       487.15 o
  -6   0   4       9097.81       9781.67       501.39 o
  -4   0   4       3201.36       3572.13       268.99 o
  -2   0   4      12408.35      13621.75       406.72 o
   0   0   4      58143.41      60423.75      1006.37 o
   2   0   4         23.59         42.17       102.02 o
   4   0   4      11998.92      12817.48       423.10 o
   6   0   4      79871.02      77875.51      2260.55 o
   8   0   4       2424.00       3105.27       503.56 o
  10   0   4      16129.22      17586.22      1007.51 o
  12   0   4       7220.95       7635.71       531.74 o
 -14   1   4         10.84         26.88       474.97 o
 -13   1   4         17.65       -864.10       864.10 o
 -12   1   4        952.55        840.60       283.61 o
 -11   1   4      12131.98      12035.14       470.45 o
 -10   1   4      19881.93      18800.83       576.19 o
  -9   1   4        619.13        638.41       211.98 o
  -8   1   4       2049.66       2041.01       240.61 o
  -7   1   4       1065.68       1106.71       172.59 o
  -6   1   4       7702.99       7922.07       221.75 o
  -5   1   4      44356.53      44452.36       644.72 o
  -4   1   4      23357.02      21806.77       364.62 o
  -3   1   4       1747.10       2315.69       153.22 o
  -2   1   4        374.70        591.82        78.51 o
  -1   1   4       9213.94       9681.10       161.74 o
   1   1   4       1190.72       1741.62       107.70 o
   2   1   4       2271.20       2639.62       125.55 o
   3   1   4       2094.33       2169.55       123.75 o
   4   1   4          8.68        138.20        67.18 o
   5   1   4        187.43        101.48        87.39 o
   6   1   4     147269.61     147645.48      1935.40 o
   7   1   4       1141.50        793.87       202.33 o
   8   1   4       3731.89       3893.08       387.96 o
   9   1   4       1037.32       1199.51       295.84 o
  10   1   4        471.11        154.02       313.09 o
  11   1   4       3073.23       3185.55       326.85 o
  12   1   4      36164.22      36137.64       747.88 o
 -14   2   4      16528.02      14583.93       971.50 o
 -13   2   4        460.23        -32.01       332.16 o
 -12   2   4       2703.60       2631.24       399.74 o
 -11   2   4       5092.67       5654.64       381.52 o
 -10   2   4         36.76       -188.41       200.97 o
  -9   2   4        231.24        245.31       222.69 o
  -8   2   4      10131.21      10329.03       385.04 o
  -7   2   4      92167.70      90364.50      1177.61 o
  -6   2   4      10130.09      10417.89       280.44 o
  -5   2   4       7788.28       7499.70       218.80 o
  -4   2   4       5507.27       5251.31       164.69 o
  -3   2   4       4492.74       4636.42       148.13 o
  -2   2   4       2858.60       2577.66       117.70 o
  -1   2   4     106974.93     103971.75      1182.02 o
   0   2   4         12.34        106.38        65.59 o
   1   2   4         60.17         40.58        67.48 o
   2   2   4      14004.97      13885.23       261.14 o
   3   2   4        750.54        826.34       101.91 o
   4   2   4      70021.07      70040.73       975.46 o
   5   2   4       1682.72       2434.31       155.89 o
   6   2   4       4333.82       4514.75       260.55 o
   7   2   4         24.13         92.59       359.60 o
   8   2   4        365.40        188.92       196.12 o
   9   2   4      11678.84      12367.15       466.21 o
  10   2   4        329.83        346.16       220.58 o
  11   2   4       3418.91       4178.01       365.51 o
  12   2   4       1373.07       1574.20       380.01 o
 -14   3   4      15728.62      14733.14       995.89 o
 -13   3   4         20.51       -210.69       365.95 o
 -12   3   4       5703.62       6757.82       519.82 o
 -11   3   4       3815.42       4441.26       420.10 o
 -10   3   4       4023.47       4603.05       537.22 o
  -9   3   4        739.14        530.41       204.19 o
  -8   3   4       2827.18       3502.96       282.85 o
  -7   3   4        390.54        423.78       164.74 o
  -6   3   4      17157.99      16744.09       488.68 o
  -5   3   4      32700.74      30932.81       446.17 o
  -4   3   4      44034.71      43167.29       548.96 o
  -3   3   4       9297.41       9213.58       225.53 o
  -2   3   4        458.81        416.00        95.75 o
  -1   3   4       1463.11       1783.50       104.43 o
   0   3   4      18995.58      18279.33       306.78 o
   1   3   4      13974.22      14737.57       234.98 o
   2   3   4     159208.03     155311.44      1939.39 o
   3   3   4       7609.71       8589.03       237.84 o
   4   3   4         92.77        -31.52        94.04 o
   5   3   4        992.28       1288.04       133.10 o
   6   3   4       7246.55       7474.57       311.36 o
   7   3   4          6.00         18.15       169.46 o
   8   3   4      23393.40      23238.36       622.62 o
   9   3   4       1544.74       1637.06       190.68 o
  10   3   4        315.99        402.07       190.63 o
  11   3   4        123.29        103.76       257.10 o
  12   3   4       1571.22       2228.01       342.80 o
 -14   4   4      58405.37      51567.88      2469.47 o
 -13   4   4         60.04       -150.87       340.41 o
 -12   4   4       9570.57      10025.27       713.20 o
 -11   4   4         75.89       -282.81       282.81 o
 -10   4   4         36.28       -243.95       243.95 o
  -9   4   4       2362.31       3041.16       351.51 o
  -8   4   4      66859.20      67266.72      1272.79 o
  -7   4   4         47.23         58.97       174.39 o
  -6   4   4      19771.96      20171.43       482.57 o
  -5   4   4       2141.23       2456.18       226.84 o
  -4   4   4       9498.17       9162.50       485.34 o
  -3   4   4       4233.88       4508.74       172.89 o
  -2   4   4      36296.64      37143.03       500.16 o
  -1   4   4       6051.77       5014.62       127.16 o
   0   4   4       5615.36       5424.96       132.02 o
   1   4   4        694.08        995.88        84.30 o
   3   4   4      86131.96      93535.34      1233.34 o
   4   4   4       6257.39       6291.59       198.99 o
   5   4   4      12296.90      12875.05       603.18 o
   6   4   4       3950.54       4308.54       270.05 o
   7   4   4         17.37       -237.07       271.25 o
   8   4   4      16215.84      15890.19       410.00 o
   9   4   4        308.66        261.24       174.11 o
  10   4   4       1543.55       2002.89       259.66 o
  11   4   4       3024.20       3441.26       313.67 o
  12   4   4          8.96       -282.64       282.64 o
 -13   5   4        332.74       -561.62       561.62 o
 -12   5   4       2300.87       1984.79       673.24 o
 -11   5   4      11661.71      11579.17       665.33 o
 -10   5   4       1290.26       1243.84       306.18 o
  -9   5   4       9572.81       9822.72       479.59 o
  -8   5   4       7053.64       7112.32       536.33 o
  -7   5   4       2300.18       2655.50       231.14 o
  -6   5   4      16688.82      16325.91       395.04 o
  -5   5   4     114592.08     116763.36      1572.82 o
  -4   5   4     184181.06     178938.70      3502.39 o
  -3   5   4        226.99        240.37       129.02 o
  -2   5   4          5.56        -84.69        84.69 o
  -1   5   4       9601.38      10190.51       188.36 o
   0   5   4       3072.17       3246.80       158.28 o
   1   5   4       2408.13       2761.29       114.57 o
   2   5   4     174720.89     173458.89      2161.35 o
   3   5   4      53621.82      55628.85       787.08 o
   4   5   4        254.95        339.37       108.13 o
   5   5   4       2413.52       2871.25       271.36 o
   6   5   4       3062.32       3390.19       260.56 o
   7   5   4       5363.71       5207.14       222.80 o
   8   5   4      10055.07       9848.39       333.99 o
   9   5   4       3621.70       4213.98       290.18 o
  10   5   4          1.79        -65.49       263.68 o
  11   5   4       4993.44       5952.34       369.76 o
  12   5   4       8887.58      10001.17       550.90 o
 -13   6   4          0.44        201.31       430.97 o
 -12   6   4        314.16       -241.99       887.62 o
 -11   6   4       2857.42       3269.66       538.97 o
 -10   6   4          4.57       -253.77       253.77 o
  -9   6   4       4330.70       4030.40       490.09 o
  -8   6   4      19480.98      18962.99       583.50 o
  -7   6   4      38404.53      38381.07       692.23 o
  -6   6   4       3546.52       4232.01       249.85 o
  -5   6   4       8862.22       9246.06       287.93 o
  -4   6   4       8172.18       8238.15       310.62 o
  -3   6   4      13119.74      11740.32       545.57 o
  -2   6   4      70660.94      73083.35      1487.90 o
  -1   6   4     139859.06     144435.14      2690.96 o
   0   6   4        197.63        363.67       108.71 o
   1   6   4         72.15         68.27        82.05 o
   2   6   4      11068.94      10999.77       284.26 o
   3   6   4      71110.38      69665.61      1127.44 o
   4   6   4       4139.77       4203.72       227.41 o
   5   6   4       1114.23       1258.85       215.07 o
   6   6   4      34264.64      34578.70       607.64 o
   7   6   4         27.75          3.41       153.60 o
   8   6   4       2598.07       3063.71       248.46 o
   9   6   4      17454.19      17327.45       468.30 o
  10   6   4      14163.31      13379.33       431.98 o
  11   6   4        105.06         91.50       224.63 o
  12   6   4       5614.73       6363.08       409.38 o
 -13   7   4          9.06       -202.48       700.40 o
 -12   7   4       2553.90       2929.44       541.22 o
 -11   7   4        324.20       -286.26       381.06 o
 -10   7   4      29117.91      28270.47      1056.03 o
  -9   7   4       2448.94       2695.19       334.03 o
  -8   7   4        787.03        509.40       342.49 o
  -7   7   4         77.04         32.83       226.78 o
  -6   7   4       2905.99       3277.80       231.10 o
  -5   7   4       3907.18       4295.56       260.94 o
  -4   7   4      85611.05      85089.41      1572.22 o
  -3   7   4      13468.82      11631.56       920.47 o
  -2   7   4       1831.09       2529.82       275.68 o
  -1   7   4      19608.97      21501.88       459.15 o
   0   7   4       4100.62       4051.00       113.96 o
   1   7   4      16862.45      16174.60       256.23 o
   2   7   4      10977.94      10697.29       194.26 o
   3   7   4        594.88        759.16       110.68 o
   4   7   4         82.24         76.45       106.24 o
   5   7   4        700.95        422.75       149.08 o
   6   7   4     176818.69     178506.30      2240.78 o
   7   7   4         38.73        -81.81       190.40 o
   8   7   4      15733.67      15211.79       415.63 o
   9   7   4        467.56        621.56       192.47 o
  10   7   4        302.49        213.58       246.91 o
  11   7   4       1787.76       2319.70       307.52 o
  12   7   4      39097.61      39410.63      1043.55 o
 -13   8   4        723.48        623.68      1032.87 o
 -12   8   4       6468.83       7422.77       721.32 o
 -11   8   4         37.27        453.36       390.67 o
 -10   8   4        239.83        -21.53       372.45 o
  -9   8   4          6.31       -325.41       325.41 o
  -8   8   4          7.73         23.62       349.42 o
  -7   8   4      38158.97      37687.65       829.28 o
  -6   8   4       6430.80       6690.66       493.02 o
  -5   8   4       2866.57       3457.47       216.11 o
  -4   8   4       5796.00       5831.32       280.00 o
  -3   8   4         71.20         50.79       223.36 o
  -2   8   4       6637.27       7589.26       406.74 o
  -1   8   4        694.25        331.50       143.80 o
   0   8   4      11359.25      11497.82       322.64 o
   1   8   4          0.60        -77.56        77.56 o
   2   8   4       6113.75       6364.13       175.95 o
   3   8   4       3766.66       3928.18       179.86 o
   4   8   4       7330.30       7323.00       248.49 o
   5   8   4          3.61        -16.87       131.79 o
   6   8   4      42206.43      42740.98       712.82 o
   7   8   4        257.35        103.25       166.86 o
   8   8   4       2861.35       3164.21       297.02 o
   9   8   4       4890.51       5842.81       326.26 o
  10   8   4       8653.29       8309.62       378.42 o
  11   8   4       5768.76       6682.36       483.84 o
  12   8   4       3467.83       4031.06       446.33 o
 -13   9   4       1073.53        877.92       551.95 o
 -12   9   4          3.30        -43.77       440.59 o
 -11   9   4      19543.04      18697.58       904.75 o
 -10   9   4        127.93       -362.46       362.46 o
  -9   9   4       3231.24       3565.52       507.23 o
  -8   9   4       1574.78       2035.08       463.37 o
  -7   9   4       4218.84       4825.36       530.16 o
  -6   9   4       2573.10       2837.63       283.03 o
  -5   9   4     111502.52     106215.95      1747.71 o
  -4   9   4      39322.22      36892.43      1007.28 o
  -3   9   4       1235.77       1775.36       328.42 o
  -2   9   4          0.26        -60.25       151.16 o
  -1   9   4       1421.46       1655.60       190.84 o
   0   9   4        246.49        115.75       116.98 o
   1   9   4      52746.24      51467.30       761.76 o
   2   9   4       9929.51       9928.82       268.98 o
   3   9   4         92.84         -3.62       112.17 o
   4   9   4        114.70        -74.21       127.58 o
   5   9   4       3096.32       3044.60       250.51 o
   6   9   4      33833.59      33801.15       617.02 o
   7   9   4        710.99        493.37       186.39 o
   8   9   4        216.58         70.20       176.30 o
   9   9   4       4574.10       5063.71       386.50 o
  10   9   4         11.31       -174.60       273.26 o
  11   9   4       2989.11       4068.47       415.53 o
  12   9   4      17155.54      17322.20       701.64 o
 -12  10   4       5468.07       5703.11       713.99 o
 -11  10   4       1604.42        897.61       485.60 o
 -10  10   4         11.78       -121.44       373.71 o
  -9  10   4        190.34       -276.69       334.30 o
  -8  10   4      30342.89      29706.70      1051.71 o
  -7  10   4      45115.16      45393.49      1313.65 o
  -6  10   4        363.51        154.36       330.04 o
  -5  10   4       3536.15       3865.29       455.04 o
  -4  10   4       7087.88       7511.35       610.22 o
  -3  10   4         24.06        230.60       282.48 o
  -2  10   4      11439.77      12427.50       388.77 o
  -1  10   4      41086.17      41786.58       794.36 o
   0  10   4       1682.08       2218.42       167.94 o
   1  10   4       2405.46       2824.97       181.10 o
   2  10   4      41214.50      41265.43       671.17 o
   3  10   4       6570.15       6412.25       247.33 o
   4  10   4      10769.02      11083.58       449.66 o
   5  10   4       2726.28       2967.58       257.73 o
   6  10   4        956.12        869.47       234.56 o
   7  10   4       1342.99       1254.06       248.46 o
   8  10   4       2685.81       2735.73       318.63 o
   9  10   4       5361.77       5956.09       432.29 o
  10  10   4       4398.87       5186.05       433.16 o
  11  10   4       1049.17       1472.59       355.71 o
  12  10   4        183.97        617.82       384.14 o
 -12  11   4       5171.06       6413.16      1084.64 o
 -11  11   4        211.68         83.00       395.84 o
 -10  11   4       3308.96       3333.36       563.98 o
  -9  11   4       3592.38       4122.58       574.22 o
  -8  11   4       9285.53       9409.47       836.22 o
  -7  11   4        236.90       -157.57       684.27 o
  -6  11   4       4855.27       5723.47       378.22 o
  -5  11   4       1365.90       1694.47       606.83 o
  -4  11   4      66874.70      61341.87      1844.93 o
  -3  11   4       9784.27       9558.89       535.18 o
  -2  11   4       2155.37       2461.35       224.91 o
  -1  11   4        296.67        233.58       171.12 o
   0  11   4       9527.41      10255.61       288.58 o
   1  11   4      23727.27      23350.47       578.31 o
   2  11   4     238849.66     237155.72      3035.85 o
   3  11   4      12222.96      12188.45       340.10 o
   4  11   4        183.73        280.35       145.59 o
   5  11   4       1103.12        738.67       209.83 o
   6  11   4       5302.32       6046.32       346.58 o
   7  11   4       7441.85       7228.14       379.31 o
   8  11   4      17104.51      17991.28       591.27 o
   9  11   4        280.00       -177.94       247.71 o
  10  11   4        200.43        195.15       385.30 o
  11  11   4          0.37        181.08       330.28 o
  12  11   4        172.47        748.82       593.89 o
 -12  12   4       6832.00       8407.96      1468.84 o
 -11  12   4       1471.10       1234.12       461.47 o
 -10  12   4        128.21        -39.51       408.56 o
  -9  12   4       4725.51       5976.17       612.40 o
  -8  12   4      57478.00      56335.18      1575.07 o
  -7  12   4       7744.14       7621.53       624.31 o
  -6  12   4       9459.10       9438.41      1223.70 o
  -5  12   4       1133.22       1370.24       635.88 o
  -4  12   4       2859.12       2571.08       414.17 o
  -3  12   4      31309.11      30447.42       780.87 o
  -2  12   4       4476.90       5013.20       427.34 o
  -1  12   4      85352.67      90416.45      1512.75 o
   0  12   4       8621.81       8169.83       354.48 o
   1  12   4         55.86       -128.93       152.50 o
   2  12   4      15696.54      15504.57       392.60 o
   3  12   4       6837.67       6859.61       276.39 o
   4  12   4      11247.52      10503.67       505.90 o
   5  12   4        806.54        580.95       284.55 o
   6  12   4         41.07        -16.84       202.40 o
   7  12   4         67.74         -9.21       224.54 o
   8  12   4       7055.94       7129.51       431.29 o
   9  12   4       6640.00       7455.38       469.74 o
  10  12   4        169.30        292.82       299.59 o
  11  12   4          0.62        450.19       454.45 o
 -12  13   4        290.67        577.17       532.70 o
 -11  13   4       4678.19       5484.51      1442.94 o
 -10  13   4       9241.35      10548.21      2760.35 o
  -9  13   4       2966.35       3648.77       569.87 o
  -8  13   4          0.95       -186.62       403.55 o
  -7  13   4        907.48       1171.26       390.98 o
  -6  13   4      10995.45      11371.58      1304.47 o
  -5  13   4      16567.75      16230.67       765.07 o
  -4  13   4      20666.72      20065.25      1747.91 o
  -3  13   4      22669.11      22333.35       619.02 o
  -2  13   4         63.56         88.91       222.09 o
   0  13   4        710.40        732.05       258.06 o
   1  13   4       2257.04       2483.16       244.50 o
   2  13   4       8883.28       9622.81       365.46 o
   3  13   4       4120.82       4416.56       316.34 o
   4  13   4        242.28        212.03       176.36 o
   5  13   4       3734.91       4437.12       407.41 o
   6  13   4      36629.51      35380.68       819.67 o
   7  13   4       2869.96       3475.79       344.52 o
   8  13   4         88.70         30.21       255.83 o
   9  13   4       1007.65       1283.08       331.04 o
  10  13   4         18.48         75.30       303.30 o
  11  13   4        141.88        795.30       571.30 o
 -11  14   4        684.87        122.96       502.09 o
 -10  14   4        678.16        800.85       494.01 o
  -9  14   4        117.52       -332.51       421.72 o
  -8  14   4         67.80        -11.24       413.14 o
  -7  14   4       1058.14       1482.46       424.69 o
  -6  14   4       5893.65       6332.92       608.95 o
  -5  14   4        299.34        341.59       399.81 o
  -4  14   4         33.23        -13.92       253.00 o
  -3  14   4       1839.34       1940.72       287.92 o
  -2  14   4      10382.04      11056.68       445.70 o
  -1  14   4       8528.81       8078.32       652.21 o
   0  14   4       3070.22       3566.48       360.33 o
   1  14   4        143.13        181.99       175.27 o
   2  14   4       1236.16        729.36       359.13 o
   3  14   4        162.86        185.80       185.74 o
   4  14   4       6560.62       6494.18       313.06 o
   5  14   4      18571.27      18407.86       592.02 o
   6  14   4      24907.27      23076.62       648.33 o
   7  14   4          6.32          7.53       278.69 o
   8  14   4        353.95       -184.81       280.68 o
   9  14   4       1696.37       2215.13       477.99 o
  10  14   4       3522.31       4353.38       684.33 o
  11  14   4       3631.17       5754.29      1836.70 o
 -11  15   4       3723.93       5237.10       926.43 o
 -10  15   4       3828.80       4031.88       595.34 o
  -9  15   4       1932.74       2208.16       548.91 o
  -8  15   4        111.79       -111.17       369.02 o
  -7  15   4        128.31       -402.85       432.51 o
  -6  15   4         34.46        172.23       385.33 o
  -5  15   4      43168.05      41049.70      1953.22 o
  -4  15   4        441.52        127.79       267.39 o
  -3  15   4        857.87        984.28       288.64 o
  -2  15   4         15.65       -192.96       234.45 o
  -1  15   4        624.81        661.75       258.13 o
   1  15   4        239.27        -20.86       187.84 o
   2  15   4       5644.71       5921.42       413.69 o
   3  15   4       1769.82       2008.43       266.97 o
   4  15   4        350.95        219.03       211.30 o
   5  15   4      12552.55      12455.89       469.23 o
   6  15   4      61836.87      60653.96      1632.68 o
   7  15   4      23328.08      21792.51       894.70 o
   8  15   4       6047.98       6444.97       442.87 o
   9  15   4          0.55         30.48       367.40 o
  10  15   4         31.42       -239.58       426.05 o
  11  15   4       6868.68       8091.00      1546.31 o
 -11  16   4       2060.80        994.53       604.08 o
 -10  16   4        101.40       -232.12       481.82 o
  -9  16   4       1131.69       1118.23       522.88 o
  -8  16   4       2023.97       2148.51       952.22 o
  -7  16   4      51808.07      50247.26      1498.45 o
  -6  16   4       2038.20       2049.13       502.78 o
  -5  16   4       8610.58       8015.62       456.53 o
  -4  16   4       2032.72       1829.21       326.46 o
  -3  16   4       1487.27       1757.89       318.75 o
  -2  16   4      32609.58      31584.38       871.57 o
  -1  16   4      65402.48      65453.33      1241.92 o
   0  16   4      16136.03      16256.82       523.86 o
   1  16   4         65.26        122.95       228.94 o
   2  16   4       4578.54       4567.51       361.34 o
   3  16   4         68.35        108.44       243.75 o
   4  16   4       2091.04       2221.41       275.57 o
   5  16   4      10097.54       9608.42       422.17 o
   6  16   4       4666.50       5521.64       387.84 o
   7  16   4        137.20        306.01       245.37 o
   8  16   4        406.34        606.81       406.69 o
   9  16   4       8097.44       8253.22       623.46 o
  10  16   4        703.27        845.66       929.58 o
 -10  17   4       3988.43       3621.28       676.83 o
  -9  17   4        325.72       -107.20       700.41 o
  -8  17   4       1688.79        981.93       787.59 o
  -7  17   4         56.46        408.63       415.21 o
  -6  17   4       2901.71       3454.52       398.29 o
  -5  17   4      58554.21      56307.88      1226.63 o
  -4  17   4       9063.03       9726.42       490.24 o
  -3  17   4         51.94       -145.33       262.29 o
  -2  17   4        527.36        311.86       269.36 o
  -1  17   4       7877.52       8092.20       427.49 o
   0  17   4       4544.26       4443.42       356.31 o
   1  17   4      29221.57      28606.24       720.86 o
   2  17   4      52552.68      52227.98      1092.46 o
   3  17   4       5291.16       5612.10       365.41 o
   4  17   4        269.32        230.11       228.56 o
   5  17   4        109.46        123.31       358.93 o
   6  17   4       5212.27       5689.05       393.78 o
   7  17   4       2696.90       3097.83       687.54 o
   8  17   4       3058.38       3813.13       535.84 o
 -10  18   4         94.92       -578.03       887.61 o
  -9  18   4       3400.04       4019.88       660.70 o
  -8  18   4      22460.69      20339.56       988.59 o
  -7  18   4      10821.33      10956.16       571.03 o
  -6  18   4        721.17        533.03       338.30 o
  -5  18   4         51.36        -82.06       304.44 o
  -4  18   4       1460.21       1646.84       348.22 o
  -3  18   4       5282.61       6010.38       425.74 o
  -2  18   4       5950.57       6938.84       445.37 o
  -1  18   4       7752.83       7703.91       412.33 o
   0  18   4          0.16        105.96       231.54 o
   1  18   4        479.48        290.74       232.57 o
   2  18   4      24720.59      24993.57       682.09 o
   3  18   4      18612.90      18025.55       580.40 o
   4  18   4       3248.90       4343.19       655.28 o
   5  18   4         55.79       -248.30       248.30 o
   6  18   4       1825.97       2190.44       451.90 o
   7  18   4          3.23       -477.69       477.69 o
   8  18   4       6162.48       6998.68       916.80 o
   9  18   4         45.91        342.13       542.25 o
 -10  19   4       1782.11       1032.90      1213.65 o
  -9  19   4       6457.13       8556.94      1404.26 o
  -8  19   4        313.36       -322.24       322.24 o
  -7  19   4        110.02       -266.62       339.95 o
  -6  19   4       2550.72       2363.36       408.36 o
  -5  19   4        335.48       -194.20       324.99 o
  -4  19   4      18342.76      17349.20       646.34 o
  -3  19   4      14907.42      14830.53       572.87 o
  -2  19   4         48.14         72.69       265.63 o
  -1  19   4       3641.14       4137.93       385.49 o
   0  19   4       3873.37       4592.01       389.12 o
   1  19   4      11502.96      11229.99       491.43 o
   2  19   4      56579.98      55771.68      1187.11 o
   3  19   4      13786.33      14094.01       531.22 o
   4  19   4        150.46        -89.43       263.69 o
   5  19   4         12.14       -387.32       387.32 o
   6  19   4       3082.35       2324.11       593.94 o
   7  19   4        249.55        309.86       542.25 o
   8  19   4       8161.28       8839.16      1007.24 o
  -9  20   4       3026.97       3878.67       855.40 o
  -8  20   4       9887.61      10225.36      1122.60 o
  -7  20   4        812.51        343.55       429.42 o
  -6  20   4       9622.62       9811.96       582.10 o
  -5  20   4         34.88        216.03       334.13 o
  -4  20   4         24.34        156.11       348.71 o
  -3  20   4       6934.01       8285.70       516.34 o
  -2  20   4       9448.53       9069.61       482.67 o
  -1  20   4      23801.21      25022.89       728.38 o
   0  20   4        361.09        -33.28       448.65 o
   1  20   4        333.99         43.34       268.11 o
   2  20   4       1408.95       1963.49       319.30 o
   3  20   4      12085.74      12250.15      1023.52 o
   4  20   4        276.36        335.68       477.70 o
   5  20   4       9372.49       9924.36       929.80 o
   6  20   4        566.19        671.36       606.81 o
   7  20   4        371.58        742.37       529.34 o
  -9  21   4         42.94        678.62       577.33 o
  -8  21   4         96.29        233.00       414.27 o
  -7  21   4        132.76       -369.01       369.01 o
  -6  21   4       4743.93       5187.04       516.47 o
  -5  21   4        165.07       -331.20       331.20 o
  -4  21   4      11388.30      12030.90       793.16 o
  -3  21   4       1800.51       2033.76       377.49 o
  -2  21   4        117.59          5.80       289.07 o
  -1  21   4       2013.78       1892.46       345.43 o
   0  21   4        524.85        465.99       487.18 o
   1  21   4        327.06       -112.97       401.69 o
   2  21   4       2658.73       3531.33       748.87 o
   3  21   4       1036.75       1090.98       561.63 o
   4  21   4        984.11        981.24       600.36 o
   5  21   4       9781.28       9659.66       975.01 o
   6  21   4      11901.69      11874.97      1000.88 o
   7  21   4      15356.16      13897.17      1149.49 o
  -8  22   4        273.46        194.57       570.77 o
  -7  22   4       2460.13       2404.66       475.04 o
  -6  22   4        233.14        -89.74       360.46 o
  -5  22   4        362.03        402.37       586.30 o
  -4  22   4        407.21        415.76       422.09 o
  -3  22   4         93.55        135.92       340.01 o
  -2  22   4       1431.86       1544.33       365.74 o
  -1  22   4        914.07       1581.89       503.15 o
   0  22   4       9153.18       8387.60       871.69 o
   1  22   4          0.36        193.66       587.43 o
   2  22   4        329.64       -213.03       593.90 o
   3  22   4       1648.02       1504.16       684.29 o
   4  22   4          2.63       -251.76       568.07 o
   5  22   4      13795.14      12572.97      1097.79 o
   6  22   4      11085.16      12249.15      1104.17 o
  -7  23   4        536.52        381.00       565.21 o
  -6  23   4       5761.90       7538.73       622.64 o
  -5  23   4      35035.53      34508.74      1000.52 o
  -4  23   4        736.19        155.00       375.10 o
  -3  23   4         45.57       -438.13       438.13 o
  -2  23   4         30.03        -38.73       664.90 o
  -1  23   4         24.95       -593.89       593.89 o
   0  23   4       4786.13       6010.68       916.77 o
   1  23   4        125.38       -509.97       509.97 o
   2  23   4        785.25        129.11       639.09 o
   3  23   4         91.78       -561.61       561.61 o
   4  23   4        180.52         64.55       542.25 o
   5  23   4       4257.64       3996.27       884.47 o
  -5  24   4        151.66       -529.34       664.90 o
  -4  24   4        718.56        923.13       755.29 o
  -3  24   4        976.41       1065.16       639.09 o
  -2  24   4       1662.87       1187.83       748.85 o
  -1  24   4       5916.82       7728.22      1052.38 o
   0  24   4       4694.99       5139.07       845.75 o
   1  24   4         56.89       -187.20       593.89 o
   2  24   4       5858.10       6624.16       987.81 o
   3  24   4       2180.50        819.87       774.68 o
   4  24   4       1832.89        865.05       755.31 o
  -3  25   4       2557.58       2892.17       903.80 o
  -2  25   4         54.72       -335.68       651.99 o
  -1  25   4         44.46        -32.28       684.27 o
   0  25   4         80.95       -225.94       690.72 o
   1  25   4      22350.76      19796.69      1408.05 o
   2  25   4      22946.46      21611.88      1466.20 o
 -13   0   5        185.13       -689.64       810.15 o
 -11   0   5       4623.28       5488.24       566.94 o
  -9   0   5      32996.55      33375.31      1031.29 o
  -7   0   5       5840.21       6145.89       488.78 o
  -5   0   5         64.73        -40.17       189.85 o
  -3   0   5       3351.17       3469.67       354.03 o
  -1   0   5      23176.45      20860.94       394.77 o
   1   0   5         61.66        203.59       117.63 o
   3   0   5      36410.62      35954.44       783.59 o
   5   0   5     164687.77     163321.12      3953.24 o
   7   0   5       2321.08       2291.83       439.00 o
   9   0   5       2551.72       2930.95       548.75 o
  11   0   5       7105.74       8406.44       891.01 o
 -14   1   5         52.60       -629.47       629.47 o
 -13   1   5        121.77       -356.27       356.27 o
 -12   1   5        774.13        581.48       282.88 o
 -11   1   5      85154.05      82258.91      1459.97 o
 -10   1   5       3347.40       3793.45       326.80 o
  -9   1   5      13926.64      13595.39       501.52 o
  -8   1   5       1216.37       1604.44       208.12 o
  -7   1   5        848.34       1147.08       151.06 o
  -6   1   5      12603.80      12707.24       329.44 o
  -5   1   5      92223.12      91857.70      1056.34 o
  -4   1   5      46050.13      40983.46      1456.30 o
  -3   1   5       3068.34       2959.88       129.69 o
  -2   1   5        135.00        201.29        75.42 o
  -1   1   5       7546.80       6591.30       146.65 o
   0   1   5        224.15        265.35       120.92 o
   1   1   5      11924.71      11337.17       246.91 o
   2   1   5      51189.68      51106.38       723.50 o
   3   1   5       1182.60       1229.19       118.34 o
   4   1   5         49.05         78.78        96.02 o
   5   1   5      84409.77      83887.65      1139.04 o
   6   1   5        693.30        320.24       202.17 o
   7   1   5      18787.18      17874.67       671.81 o
   8   1   5         12.41         42.42       358.27 o
   9   1   5        287.78       -256.42       256.42 o
  10   1   5          4.89        -37.74       294.08 o
  11   1   5       3038.24       3407.34       310.64 o
  12   1   5       9870.76       9064.19       397.53 o
 -14   2   5        830.44       -714.96       748.83 o
 -13   2   5        723.92        905.48       385.68 o
 -12   2   5        999.99        901.51       351.95 o
 -11   2   5          7.31       -244.76       244.76 o
 -10   2   5       1501.68       1886.48       282.25 o
  -9   2   5      16575.86      15686.28       484.77 o
  -8   2   5      53695.42      52729.55       811.13 o
  -7   2   5       6678.54       7251.12       293.13 o
  -6   2   5       4474.35       4376.34       234.90 o
  -5   2   5         47.05         -3.47       107.74 o
  -4   2   5      28196.64      27189.64       473.50 o
  -3   2   5      24956.54      24025.63       350.01 o
  -2   2   5       6928.19       5942.46       144.06 o
  -1   2   5      11069.64       9909.80       201.31 o
   0   2   5        163.28        215.30        73.52 o
   1   2   5        759.47        771.60        86.00 o
   2   2   5      26032.04      23966.25       405.55 o
   3   2   5      10511.20      10397.31       331.89 o
   4   2   5         21.41        -59.69        84.27 o
   5   2   5      21253.73      20460.89       355.16 o
   6   2   5         26.11         94.61       129.56 o
   7   2   5        292.39        269.00       235.05 o
   8   2   5         32.49        -91.99       245.35 o
   9   2   5      22962.84      23013.95       794.64 o
  10   2   5       6228.63       7340.15       538.20 o
  11   2   5        163.23       -326.87       326.87 o
  12   2   5        402.65        157.36       298.17 o
 -14   3   5         43.10       -948.93       948.93 o
 -13   3   5        437.11       -362.57       362.57 o
 -12   3   5       1477.88       1954.93       408.32 o
 -11   3   5        321.77        348.13       329.83 o
 -10   3   5       2596.76       2924.79       372.58 o
  -9   3   5       1710.17       1589.75       260.23 o
  -8   3   5          1.18       -184.94       184.94 o
  -7   3   5       1083.29       1110.22       240.19 o
  -6   3   5          0.67       -118.49       118.49 o
  -5   3   5      34670.48      34325.09       494.83 o
  -4   3   5      15802.32      15988.40       294.22 o
  -3   3   5       7121.46       7153.37       207.18 o
  -2   3   5          0.03        -57.16        85.05 o
  -1   3   5       1033.09       1251.93       103.00 o
   0   3   5       4594.58       4445.67       138.28 o
   1   3   5       3511.21       3233.47       127.28 o
   2   3   5        168.37        355.37        86.29 o
   3   3   5       8099.57       7742.98       213.38 o
   4   3   5          3.84        -96.23        96.23 o
   5   3   5        498.15        426.84       140.70 o
   6   3   5        202.77         97.94       145.34 o
   7   3   5      10418.87      10143.20       388.56 o
   8   3   5        160.51        147.54       186.15 o
   9   3   5       5009.15       5662.01       395.93 o
  10   3   5       2558.73       2599.59       308.63 o
  11   3   5       1358.82        788.47       261.83 o
  12   3   5       7264.16       7789.86       456.56 o
 -13   4   5       1815.28       2086.49      1691.37 o
 -12   4   5         58.76         82.13       616.48 o
 -11   4   5        135.07       -311.55       311.55 o
 -10   4   5          1.57       -240.94       240.94 o
  -9   4   5        280.87        639.62       272.78 o
  -7   4   5      27396.65      27484.10       579.03 o
  -6   4   5       3315.78       3827.12       258.56 o
  -5   4   5        336.84        385.33       138.88 o
  -4   4   5       4444.22       4155.99       221.69 o
  -3   4   5       2726.94       3374.85       172.79 o
  -2   4   5        288.97        241.62        90.76 o
  -1   4   5       1005.95       1164.83        78.56 o
   0   4   5        639.41       1047.85       103.37 o
   1   4   5        179.11        242.44        69.46 o
   3   4   5      52374.05      53624.64       774.52 o
   4   4   5        662.74        353.24       130.45 o
   5   4   5       7523.17       7570.59       300.72 o
   6   4   5        145.25        201.60       144.51 o
   7   4   5       1853.72       1666.83       229.09 o
   8   4   5        823.92        647.46       215.49 o
   9   4   5     117234.96     111794.50      1438.37 o
  10   4   5      14686.82      14673.81       454.35 o
  11   4   5       2839.88       2468.04       333.09 o
  12   4   5          0.39        116.33       318.10 o
 -13   5   5         61.11       -367.56       526.11 o
 -12   5   5        275.02       -326.33       645.54 o
 -11   5   5       6053.39       7690.48       694.07 o
 -10   5   5        384.08        121.14       429.44 o
  -9   5   5       1900.08        972.32       878.57 o
  -8   5   5       2687.14       2947.52       344.65 o
  -7   5   5       2228.08       2938.62       260.78 o
  -6   5   5       9416.48       9426.70       330.37 o
  -5   5   5      28302.71      30204.76       694.65 o
  -4   5   5     114625.27     109110.84      2542.27 o
  -3   5   5        741.99        727.46       162.48 o
  -2   5   5         83.72        -60.41        82.36 o
  -1   5   5      21862.25      22285.67       330.82 o
   0   5   5        753.92        589.88        79.50 o
   1   5   5       2284.73       2586.92       118.94 o
   2   5   5     120860.45     125428.48      1864.12 o
   3   5   5       5540.09       6262.63       218.80 o
   4   5   5         47.40         -2.37       112.77 o
   5   5   5       4800.67       4097.17       243.00 o
   6   5   5        220.58        397.71       209.38 o
   7   5   5      11430.17      10700.82       407.57 o
   8   5   5        639.01        977.63       170.34 o
   9   5   5       2399.64       2454.38       246.33 o
  10   5   5       1732.91       1590.22       248.52 o
  11   5   5       1359.03       1267.84       265.69 o
  12   5   5      16007.55      16546.20       622.27 o
 -13   6   5       1750.56       2489.42      1752.70 o
 -12   6   5        471.38       -386.54       451.88 o
 -11   6   5       2214.34       1996.90       616.52 o
 -10   6   5       1151.85       1300.10       422.66 o
  -9   6   5         32.88        -10.19       336.97 o
  -8   6   5      45143.71      45250.75       997.73 o
  -7   6   5       2792.38       3142.23       257.42 o
  -6   6   5        341.62        234.49       188.55 o
  -5   6   5        847.00        781.93       180.18 o
  -4   6   5      31803.92      30607.91       879.11 o
  -3   6   5       5094.27       5025.04       198.26 o
  -2   6   5     304241.03     309374.56      3803.22 o
  -1   6   5     155509.11     161325.92      2146.85 o
   0   6   5       1396.15       1535.92       102.82 o
   1   6   5       4676.26       4770.71       153.78 o
   2   6   5      26581.24      28380.11       424.66 o
   3   6   5       3520.51       4050.24       216.58 o
   4   6   5      12392.84      11992.26       361.24 o
   5   6   5      54564.17      53881.64       985.84 o
   6   6   5        391.16        542.30       172.78 o
   7   6   5        588.86        337.44       152.72 o
   8   6   5       3922.61       4623.11       281.30 o
   9   6   5        690.51        333.81       202.79 o
  10   6   5       1391.55       1925.73       300.60 o
  11   6   5        104.48         15.32       246.17 o
  12   6   5        635.92        853.43       331.39 o
 -13   7   5        391.52        782.73       509.84 o
 -12   7   5       2603.42       3672.61       652.03 o
 -11   7   5     114738.73     115570.19      2687.14 o
 -10   7   5       4895.46       5815.73       616.19 o
  -9   7   5       2123.33       1740.51       434.93 o
  -8   7   5        289.88         -4.36       406.69 o
  -7   7   5        426.07        223.58       225.99 o
  -6   7   5       1945.16       2255.96       227.87 o
  -5   7   5      57653.28      56885.05      1306.63 o
  -4   7   5      19240.68      18735.60       412.88 o
  -3   7   5         30.00         85.09       112.39 o
  -2   7   5        875.67        995.51       230.67 o
  -1   7   5      95941.52     102784.45      1602.21 o
   0   7   5        304.90        610.59       100.86 o
   1   7   5      37017.93      36891.19       568.45 o
   2   7   5       1860.10       2331.75       151.85 o
   3   7   5        204.06         43.08       125.99 o
   4   7   5        566.09        537.35       160.75 o
   5   7   5     120936.06     119803.23      1905.96 o
   6   7   5         51.38        212.77       199.32 o
   7   7   5       5720.37       5532.71       263.11 o
   8   7   5       1383.90       1443.10       221.99 o
   9   7   5        131.72        241.54       210.58 o
  10   7   5         56.92          3.69       219.56 o
  11   7   5       4222.00       4626.60       416.17 o
  12   7   5       1308.35       1442.75       378.79 o
 -13   8   5       9531.40      10164.58       787.64 o
 -12   8   5       4460.20       5178.56       777.96 o
 -11   8   5       6688.16       7470.62       656.91 o
 -10   8   5        171.74        -53.44       379.82 o
  -9   8   5      10826.26      10825.39       650.92 o
  -8   8   5      13574.40      12939.23       713.64 o
  -7   8   5        169.42         19.59       219.15 o
  -6   8   5       1801.87       1877.37       260.65 o
  -5   8   5        159.00        444.57       228.03 o
  -4   8   5       3973.53       3736.59       269.09 o
  -3   8   5      15838.70      14901.88       587.89 o
  -2   8   5         49.23        178.02       146.50 o
  -1   8   5     161295.67     167999.64      2531.54 o
   0   8   5      10951.45      10993.92       199.19 o
   1   8   5         66.23        116.34       107.06 o
   2   8   5       7221.65       7760.99       236.47 o
   3   8   5      21232.02      21371.97       363.53 o
   4   8   5      12518.96      13274.17       325.48 o
   5   8   5     117044.41     115722.68      1624.77 o
   6   8   5        138.96        243.32       142.77 o
   7   8   5       1895.50       2197.00       222.99 o
   8   8   5          0.09       -173.64       173.64 o
   9   8   5       2686.50       3170.10       278.82 o
  10   8   5         27.33       -112.33       251.57 o
  11   8   5       3792.16       4748.24       422.93 o
  12   8   5          9.21        460.61       413.95 o
 -13   9   5       1502.74       1491.85       549.32 o
 -12   9   5       3652.85       4798.43       679.56 o
 -11   9   5      26144.98      26791.34      1106.85 o
 -10   9   5         60.36       -226.22       348.65 o
  -9   9   5        900.24        539.35       362.92 o
  -8   9   5       1711.24       1895.18       423.25 o
  -7   9   5        772.83        738.22       412.46 o
  -6   9   5       2742.35       3465.13       317.59 o
  -5   9   5      32707.53      30939.90       721.10 o
  -4   9   5      44577.52      43279.28      2613.07 o
  -3   9   5      12955.23      12851.96       559.70 o
  -2   9   5        959.41        993.29       266.08 o
  -1   9   5      47206.90      47253.62       857.38 o
   0   9   5      61386.78      61451.97       998.10 o
   1   9   5        421.58        402.75        98.48 o
   2   9   5      42957.20      43693.36       621.16 o
   3   9   5       1703.08       1987.79       149.21 o
   4   9   5          3.00        -90.34       131.14 o
   5   9   5      17166.30      17045.09       396.48 o
   6   9   5        453.00        446.78       159.23 o
   7   9   5       8985.44       8737.36       324.73 o
   8   9   5          2.53       -164.04       164.04 o
   9   9   5        790.58        656.39       227.73 o
  10   9   5         26.40       -256.20       385.42 o
  11   9   5       2405.49       2739.09       500.32 o
 -12  10   5       2388.12       2296.91      1145.89 o
 -11  10   5        651.45        683.16       426.10 o
 -10  10   5         17.61       -352.60       352.60 o
  -9  10   5       3002.88       3496.77       848.95 o
  -8  10   5      18986.65      18700.37       836.32 o
  -7  10   5      17421.70      18136.72       823.71 o
  -6  10   5       1262.53       1816.61       335.36 o
  -5  10   5         85.02       -192.87       192.87 o
  -4  10   5       2207.32       2634.75       417.88 o
  -3  10   5      50284.03      50967.68      2057.36 o
  -2  10   5      31464.54      32213.45       680.92 o
  -1  10   5      42486.95      43622.45       827.13 o
   0  10   5       7059.96       7087.40       375.10 o
   1  10   5       1827.52       1974.68       170.10 o
   2  10   5      19877.90      19928.91       434.48 o
   3  10   5      16207.90      16249.85       325.79 o
   4  10   5       6969.83       7030.93       292.65 o
   5  10   5       4631.45       5230.83       263.09 o
   6  10   5         11.89       -118.03       146.62 o
   7  10   5         43.35        -37.08       175.95 o
   8  10   5        834.11       1153.15       331.71 o
   9  10   5      72591.16      71425.11      1705.76 o
  10  10   5       7811.13       8492.25       595.22 o
  11  10   5        706.06        542.19       415.41 o
 -12  11   5         33.52        -11.66       797.23 o
 -11  11   5       2639.46       2782.36       690.77 o
 -10  11   5        135.78       -326.25       590.66 o
  -9  11   5       4649.14       4284.06       576.80 o
  -8  11   5        717.62        339.90       387.66 o
  -7  11   5       1827.19       2112.43       455.47 o
  -6  11   5       5755.87       5550.08       345.80 o
  -5  11   5         25.97       -130.23       345.81 o
  -4  11   5       1493.40       1666.80       361.71 o
  -3  11   5       2005.95       1965.28       267.85 o
  -2  11   5        115.80       -102.83       211.60 o
  -1  11   5       2977.56       3353.59       268.88 o
   0  11   5        121.61        179.67       181.94 o
   1  11   5      24151.50      23387.54       550.37 o
   2  11   5        843.01        915.71       168.62 o
   3  11   5       9993.18      10193.15       314.10 o
   4  11   5        260.12        254.21       163.57 o
   5  11   5      11623.66      10861.47       408.17 o
   6  11   5        498.02        716.55       264.67 o
   7  11   5       5795.83       6051.96       379.05 o
   8  11   5       3460.92       3409.53       419.15 o
   9  11   5       4295.49       4360.62       787.64 o
  10  11   5        239.96        226.42       363.80 o
  11  11   5       3052.85       2840.59       535.83 o
 -12  12   5          1.56        713.16       561.09 o
 -11  12   5         22.29       -340.20       437.65 o
 -10  12   5        693.71        267.45       681.05 o
  -9  12   5       5679.62       6825.06       642.47 o
  -8  12   5      21365.23      20964.04       928.12 o
  -7  12   5       5780.82       6666.94       652.11 o
  -6  12   5       3576.11       3657.67       333.73 o
  -5  12   5        753.90        804.02       373.32 o
  -4  12   5      10069.08      10024.87       602.04 o
  -3  12   5        172.43        335.29       226.34 o
  -2  12   5     106910.39     110980.24      1833.30 o
  -1  12   5       3735.40       4952.44       314.69 o
   0  12   5       3892.40       4507.60       292.22 o
   1  12   5         10.22        -23.80       190.57 o
   2  12   5       7538.83       7237.59       332.20 o
   3  12   5       9087.79       9384.29       318.24 o
   4  12   5        671.31        689.63       184.39 o
   5  12   5        192.98        237.45       197.30 o
   6  12   5          0.10       -178.62       235.21 o
   7  12   5        958.12        708.16       288.50 o
   8  12   5      18612.44      17273.36       718.09 o
   9  12   5      64212.02      65121.71      1624.14 o
  10  12   5        306.05        360.24       366.02 o
  11  12   5       3076.03       3375.80       787.61 o
 -12  13   5       2760.09       3244.18       637.80 o
 -11  13   5      29612.15      31434.63      1498.79 o
 -10  13   5      11910.14      12224.65      1817.76 o
  -9  13   5         40.80       -197.41       431.87 o
  -8  13   5         15.35         75.43       555.16 o
  -7  13   5        114.16        199.74       366.50 o
  -6  13   5        405.49        769.61       388.47 o
  -5  13   5       1443.56        866.57       616.52 o
  -3  13   5       3727.80       4178.06       333.50 o
  -2  13   5       1921.59       2165.61       288.80 o
  -1  13   5      14742.99      15496.92       482.53 o
   0  13   5         10.38        118.59       240.97 o
   1  13   5       2168.92       2947.30       279.79 o
   2  13   5      14396.31      14133.50       460.65 o
   3  13   5          5.36         38.28       198.10 o
   4  13   5        347.53        106.01       202.51 o
   5  13   5      18681.65      18536.40       483.42 o
   6  13   5       1190.88       1638.01       327.18 o
   7  13   5       4025.54       5281.69      1213.75 o
   8  13   5       5687.24       6501.80       501.94 o
   9  13   5         18.67        208.75       377.64 o
  10  13   5          6.56         59.70       371.16 o
  11  13   5        710.69        730.36       551.94 o
 -11  14   5       4251.61       5660.66       717.44 o
 -10  14   5       2794.64       1803.17      1152.36 o
  -9  14   5       4839.43       5088.63       627.78 o
  -8  14   5       8806.71       8742.35       703.80 o
  -7  14   5       1143.54        940.59       463.20 o
  -6  14   5        587.24        508.62       425.96 o
  -5  14   5         44.18       -369.47       369.47 o
  -4  14   5       2433.14       2687.97       322.35 o
  -3  14   5         44.37       -190.23       190.23 o
  -2  14   5      50335.84      50563.50      1018.95 o
  -1  14   5      30762.07      31371.89       729.87 o
   0  14   5       1401.47       1847.59       261.15 o
   1  14   5        151.21        176.10       201.85 o
   2  14   5       1050.25       1264.46       267.60 o
   3  14   5      11909.38      11443.76       447.56 o
   4  14   5      22978.57      21872.93       605.05 o
   5  14   5      51112.75      50809.89      1567.96 o
   6  14   5       3937.91       4408.42       522.94 o
   7  14   5        285.98         52.33       309.16 o
   8  14   5        272.16       -294.09       487.38 o
   9  14   5       3185.18       3992.24       510.01 o
  10  14   5       7414.75       7759.61       684.09 o
 -11  15   5      49999.29      48493.98      1631.12 o
 -10  15   5      17768.25      16072.27       932.96 o
  -9  15   5       4659.78       4946.83       659.67 o
  -8  15   5        665.01        504.88       468.39 o
  -7  15   5        250.59       -353.89       353.89 o
  -6  15   5       1633.61       1952.68       479.69 o
  -5  15   5      18407.88      17734.22      1103.12 o
  -4  15   5       3103.79       3477.55       371.52 o
  -3  15   5       2879.13       2948.44       438.98 o
  -2  15   5          0.37       -212.38       212.38 o
  -1  15   5      11437.59      11853.76       460.67 o
   0  15   5      17149.41      18246.62       550.10 o
   1  15   5       5901.31       6405.29       365.05 o
   2  15   5       2958.62       3297.27       310.43 o
   3  15   5       7989.45       7771.03       445.71 o
   4  15   5       1991.90       1953.90       319.15 o
   5  15   5      36895.28      36538.82      1039.99 o
   6  15   5      22174.74      22638.43       800.01 o
   7  15   5        633.03        768.20       445.43 o
   8  15   5        104.51        671.36       451.87 o
   9  15   5        354.76        632.63       555.16 o
  10  15   5         61.98        624.39      1042.54 o
 -11  16   5         34.43       -748.82      1155.50 o
 -10  16   5        880.78        961.20       567.77 o
  -9  16   5       8997.55       9298.81       887.82 o
  -8  16   5      11928.16      11257.84      1175.26 o
  -7  16   5       8889.05       8353.29       916.89 o
  -6  16   5        672.34        334.04       292.01 o
  -5  16   5       1498.84       1620.62       454.90 o
  -4  16   5       4545.29       5088.88       406.18 o
  -2  16   5      17850.01      16646.08       898.11 o
  -1  16   5      28638.75      29090.50       808.70 o
   0  16   5       5030.17       5288.71       369.41 o
   1  16   5        153.86       -193.08       218.40 o
   2  16   5       5405.91       5942.17       435.91 o
   3  16   5       5159.31       4984.12       400.12 o
   4  16   5       3720.39       3439.29       397.07 o
   5  16   5       9538.11       9820.28       524.88 o
   6  16   5       2694.53       3369.94       639.13 o
   7  16   5        532.19       1051.94       350.06 o
   8  16   5        883.06       1794.62       490.62 o
  10  16   5       2561.87       4273.69       735.95 o
 -10  17   5        113.02       -273.36       488.31 o
  -9  17   5        561.21        266.20       550.04 o
  -8  17   5       1457.56       1620.49       626.19 o
  -7  17   5        813.03        326.28       473.11 o
  -6  17   5       3299.46       4232.29       422.27 o
  -5  17   5       6132.28       6744.83       470.01 o
  -4  17   5       6233.27       7230.83       481.17 o
  -3  17   5       5526.94       6260.44       417.34 o
  -2  17   5        319.48       -138.44       211.28 o
  -1  17   5         35.29       -128.82       222.87 o
   0  17   5       9134.04       9793.00       920.16 o
   1  17   5      16625.93      16628.17       671.31 o
   2  17   5       5288.34       6315.70       456.08 o
   3  17   5       1429.11       1626.54       333.29 o
   4  17   5        527.84        453.81       283.84 o
   5  17   5        491.64        409.70       306.07 o
   6  17   5      15577.00      15785.41       794.35 o
   7  17   5        314.99        499.81       316.38 o
   8  17   5       2528.34       3318.16       476.62 o
   9  17   5       2591.86       3440.91       664.94 o
 -10  18   5         16.25       -974.75      1065.13 o
  -9  18   5       1171.06        245.84       571.31 o
  -8  18   5         47.93       -462.28       462.28 o
  -7  18   5      15986.81      14950.78       663.57 o
  -6  18   5         47.00       -262.33       308.56 o
  -5  18   5        176.93        106.99       436.03 o
  -4  18   5        277.42       -284.42       284.42 o
  -3  18   5        498.64        407.73       300.57 o
  -2  18   5       7599.05       8209.81       586.38 o
  -1  18   5       1903.18       2303.86       401.66 o
   0  18   5        207.71        391.34       326.00 o
   1  18   5        414.12         93.05       290.17 o
   2  18   5       4175.39       4902.52       442.99 o
   3  18   5      11255.26      10448.32       539.70 o
   4  18   5       5282.66       5832.16       466.24 o
   5  18   5       4789.37       5613.89       461.94 o
   6  18   5         32.76        131.10       305.49 o
   7  18   5          2.43       -497.06       497.06 o
   8  18   5      12963.92      12922.62       665.56 o
  -9  19   5        744.99        670.43      1426.65 o
  -8  19   5          3.45       -351.71       351.71 o
  -7  19   5         45.19       -160.94       338.61 o
  -6  19   5          2.25        138.32       351.76 o
  -5  19   5       4323.75       5730.29       472.26 o
  -4  19   5      26941.17      25511.13       767.78 o
  -3  19   5       1545.21       1655.52       412.64 o
  -2  19   5        209.72       -226.58       342.80 o
  -1  19   5       3483.72       4428.28       494.26 o
   0  19   5         59.51       -140.62       332.45 o
   1  19   5          9.25       -272.58       276.01 o
   2  19   5       4842.00       6061.13       499.94 o
   3  19   5       5032.26       5919.63       499.32 o
   4  19   5         68.46         60.91       282.99 o
   5  19   5         79.76        849.94       307.09 o
   6  19   5       1475.41       1936.58       652.01 o
   7  19   5         68.69        109.74       542.25 o
   8  19   5       5998.45       6495.02       910.34 o
  -9  20   5       3104.69       3700.57       877.99 o
  -8  20   5      33369.67      32721.16      1006.67 o
  -7  20   5        989.87       1057.69       411.15 o
  -6  20   5         72.43       -365.45       446.46 o
  -5  20   5        175.74        417.12       438.75 o
  -4  20   5       8193.16       9449.64       712.07 o
  -3  20   5      11363.51      11241.78       845.92 o
  -2  20   5      54159.22      52965.87      1432.59 o
  -1  20   5       2623.57       3222.00       548.74 o
   0  20   5          1.01        -48.64       355.18 o
   1  20   5        117.38         85.08       339.07 o
   2  20   5       1131.28       1231.22       716.56 o
   3  20   5       4740.16       5395.93       910.32 o
   4  20   5       6406.06       6583.76       526.22 o
   5  20   5       1247.12       1316.93       632.64 o
   6  20   5        157.97        103.29       555.16 o
   7  20   5        142.72       -529.34       529.34 o
  -8  21   5        160.56        241.92       547.12 o
  -7  21   5        133.33        -66.13       826.28 o
  -6  21   5       1583.81        643.45       512.86 o
  -5  21   5       3042.53       3521.08       629.45 o
  -4  21   5      27299.96      25297.31      1330.79 o
  -3  21   5       1511.06       1926.64       509.99 o
  -2  21   5        752.14        308.43       397.90 o
  -1  21   5       6428.58       7984.10       616.48 o
   0  21   5      11443.93      12000.33       923.41 o
   1  21   5      10925.36      10808.87      1110.66 o
   2  21   5        938.76        480.31       349.63 o
   3  21   5        328.39       -387.32       451.88 o
   4  21   5       1212.12       1336.30       639.10 o
   5  21   5      20039.10      17703.22      1201.31 o
   6  21   5      10333.32      10131.04      1020.21 o
  -8  22   5          0.10       -884.38       884.38 o
  -7  22   5        182.01        293.44       558.39 o
  -6  22   5       2982.23       3022.44       613.30 o
  -5  22   5          0.28        382.56       431.84 o
  -4  22   5       2640.87       3710.95       528.06 o
  -3  22   5       1745.61       2139.47       513.41 o
  -2  22   5      11877.75      11722.55       704.17 o
  -1  22   5      21690.25      20411.76      1433.93 o
   0  22   5       7007.50       7852.37       606.14 o
   1  22   5        279.26         -6.46       574.53 o
   2  22   5        578.29        -38.73       600.35 o
   3  22   5       1822.61       1407.33       606.83 o
   4  22   5      17043.60      14660.04      1136.64 o
   5  22   5      17375.00      17314.32      1214.13 o
  -7  23   5         18.52       -813.37       813.37 o
  -6  23   5       7637.48       8736.96       825.23 o
  -5  23   5      15507.19      15853.73       869.17 o
  -4  23   5         48.43        204.52       632.62 o
  -3  23   5       3838.91       4151.19       768.26 o
  -2  23   5        189.82        147.41       409.32 o
  -1  23   5       4971.55       6527.19       974.88 o
   0  23   5      17776.36      16229.85      1220.63 o
   1  23   5       2913.80       3841.21       839.26 o
   2  23   5       6462.38       6120.68       968.46 o
   3  23   5         74.34       -568.07       568.07 o
   4  23   5        302.59        574.53       651.99 o
  -6  24   5        101.30        813.37       910.20 o
  -5  24   5        402.37       1349.18       813.38 o
  -4  24   5          1.73       -469.75       774.64 o
  -3  24   5       8120.97       8981.21      1117.00 o
  -2  24   5        552.11        652.00       710.10 o
  -1  24   5       6947.58       6947.17      1039.49 o
   0  24   5       3305.89       3873.52       884.45 o
   1  24   5       1655.34       1549.34       826.32 o
   2  24   5       6239.58       6230.37      1039.47 o
   3  24   5        218.44        290.49       658.45 o
  -2  25   5        114.06       -322.77       729.45 o
  -1  25   5          8.95       -116.20       716.54 o
   0  25   5         32.68       -690.72       690.72 o
   1  25   5      13276.37      12540.37      1201.09 o
 -14   0   6        636.10       -948.95       948.95 o
 -12   0   6      23992.50      24416.10      2599.97 o
 -10   0   6        201.90        -32.12       426.05 o
  -8   0   6        591.14        409.54       237.28 o
  -6   0   6       1042.86       1149.63       225.92 o
  -4   0   6       8403.52       8248.83       309.97 o
  -2   0   6      28333.91      26669.75       508.57 o
   0   0   6        127.52        117.90        90.74 o
   2   0   6        974.72       1180.62       183.82 o
   4   0   6       6861.10       7250.85       619.90 o
   6   0   6        544.88        309.86       277.58 o
   8   0   6      10539.33      10971.27       761.98 o
  10   0   6      10755.78      11261.44       878.19 o
  12   0   6        387.16        406.69       535.80 o
 -14   1   6         42.93       -942.48       942.48 o
 -13   1   6         24.43        -81.19       602.84 o
 -12   1   6      31622.23      31933.17       812.94 o
 -11   1   6       2034.54       2408.61       359.68 o
 -10   1   6        265.89        225.25       235.68 o
  -9   1   6        438.53        -62.73       219.16 o
  -8   1   6       1181.67        847.80       174.18 o
  -7   1   6       6757.74       7135.68       299.96 o
  -6   1   6         17.25        -37.44       150.41 o
  -4   1   6      15922.87      15433.72       311.47 o
  -3   1   6       2989.56       3002.76       181.42 o
  -2   1   6        664.51        622.41        85.07 o
  -1   1   6       8420.12       7653.70       165.20 o
   0   1   6       6217.33       5786.79       156.33 o
   1   1   6      20680.49      19819.21       319.33 o
   2   1   6       2672.37       3167.99       167.53 o
   3   1   6        297.00        196.57       109.22 o
   4   1   6        296.48        380.18       161.19 o
   5   1   6       9973.59       9902.64       278.45 o
   6   1   6       1451.95       1706.04       268.28 o
   7   1   6       1606.36       1350.49       283.09 o
   8   1   6        156.05       -103.29       245.35 o
   9   1   6          1.79        -58.56       285.84 o
  10   1   6       2047.19       1933.61       397.14 o
  11   1   6       1864.44       2116.38       435.49 o
  12   1   6      50505.79      47324.94      1984.26 o
 -14   2   6       7713.12       5946.48      1297.76 o
 -13   2   6       1517.37       1830.72       739.16 o
 -12   2   6        676.80        446.76       388.03 o
 -11   2   6        135.15       -242.12       242.12 o
 -10   2   6       1599.54       1603.25       326.13 o
  -9   2   6        597.30        919.89       242.94 o
  -8   2   6      63332.75      63708.06       949.83 o
  -7   2   6      10045.80      10212.91       334.17 o
  -6   2   6        168.69        131.60       177.17 o
  -5   2   6       4179.45       4367.99       195.88 o
  -4   2   6       4211.11       4085.54       168.69 o
  -3   2   6      12970.97      12563.97       239.00 o
  -2   2   6        237.36        727.20        83.99 o
  -1   2   6      30985.70      27754.07       542.26 o
   0   2   6        283.11        216.86        82.79 o
   1   2   6       7740.76       7454.97       184.28 o
   2   2   6      67183.04      65345.92       914.19 o
   3   2   6       4817.14       4949.73       219.51 o
   4   2   6        259.08        262.35       112.16 o
   5   2   6       6454.49       6128.12       229.27 o
   6   2   6         87.41        -81.72       207.65 o
   7   2   6        261.94          3.80       264.67 o
   8   2   6      28484.00      26654.52       838.27 o
   9   2   6       1571.35       2228.09       360.27 o
  10   2   6       1230.55        851.46       350.69 o
  11   2   6        448.49        126.73       234.66 o
 -14   3   6         18.13        219.48      1026.40 o
 -13   3   6        126.73         52.50       542.25 o
 -12   3   6       7595.67       8375.58       858.73 o
 -11   3   6          3.50        175.58       392.86 o
 -10   3   6      11133.83      11159.91       562.80 o
  -9   3   6         10.80        -87.97       207.93 o
  -8   3   6       1795.01       1930.26       226.74 o
  -7   3   6       5047.62       5242.21       237.34 o
  -6   3   6      18634.99      19006.13       373.93 o
  -5   3   6      36403.47      36055.32       769.76 o
  -4   3   6         26.62         43.49       106.07 o
  -3   3   6         61.41        810.60       273.43 o
  -2   3   6        246.32        278.20        99.20 o
  -1   3   6      12530.67      11680.25       319.72 o
   0   3   6      12349.94      12074.25       239.65 o
   1   3   6      67277.99      65710.80       924.79 o
   2   3   6     108268.68     107916.03      1415.04 o
   3   3   6          1.57        -29.87       104.88 o
   4   3   6       2790.63       3271.08       189.27 o
   5   3   6       5359.95       5342.91       255.27 o
   6   3   6      10913.38      10776.64       365.04 o
   7   3   6       1292.55       1265.60       287.58 o
   8   3   6      29701.55      28938.82       893.20 o
   9   3   6        375.62        -77.27       406.69 o
  10   3   6        156.21        343.52       317.09 o
  11   3   6        335.34        522.12       273.49 o
 -13   4   6        573.20       1738.12       519.75 o
 -12   4   6       7062.62       7288.35       663.92 o
 -11   4   6         16.32       -352.77       352.77 o
 -10   4   6       2340.38       3397.24       493.37 o
  -8   4   6     153303.20     154688.78      2409.45 o
  -7   4   6         20.87       -191.41       191.41 o
  -6   4   6       1516.56       1800.28       195.58 o
  -5   4   6        167.27         80.41       150.59 o
  -4   4   6         64.53         33.25       126.35 o
  -3   4   6       3044.55       3575.76       179.87 o
  -2   4   6      26584.03      26515.72       411.43 o
  -1   4   6       6259.74       6507.21       183.21 o
   0   4   6        788.21        847.17       106.91 o
   1   4   6        906.02       1129.63       109.81 o
   3   4   6      40338.98      40725.71       632.84 o
   4   4   6      35741.74      35910.91       670.02 o
   5   4   6        386.21        341.99       162.20 o
   6   4   6        766.35        522.49       188.37 o
   7   4   6        363.04        371.48       173.79 o
   8   4   6      94292.13      93063.22      1646.68 o
   9   4   6       1394.29       1535.35       366.93 o
  10   4   6        935.09       1235.45       262.92 o
  11   4   6         86.12       -120.52       264.09 o
 -13   5   6        224.89        140.09       474.86 o
 -12   5   6        207.38        -63.41       813.38 o
 -11   5   6       6418.05       6740.52       604.63 o
 -10   5   6       1417.56       1679.26       443.80 o
  -9   5   6       6662.55       7715.22       991.11 o
  -8   5   6       2144.66       2439.68       361.17 o
  -7   5   6        321.18        274.17       195.95 o
  -6   5   6      12727.74      11847.81       381.04 o
  -5   5   6      94224.77      92470.30      1217.44 o
  -4   5   6       1835.17       2090.54       208.48 o
  -3   5   6        434.32        421.33       116.20 o
  -2   5   6       9422.33       9921.57       246.60 o
  -1   5   6      60752.30      62748.14       793.53 o
   0   5   6      19548.07      18951.79       359.05 o
   1   5   6      22029.23      22178.18       404.93 o
   2   5   6      66044.49      67616.52       847.70 o
   3   5   6       2467.85       2817.68       169.41 o
   4   5   6       5215.84       4889.65       209.41 o
   5   5   6       8273.26       8381.33       325.54 o
   6   5   6       8240.83       7806.71       337.63 o
   7   5   6        179.10        516.56       196.27 o
   8   5   6      15132.10      15160.75       514.32 o
   9   5   6        192.37        456.36       198.60 o
  10   5   6       3943.50       4725.86       376.32 o
  11   5   6       2827.46       3765.78       451.44 o
 -13   6   6       1122.73       1444.59       564.04 o
 -12   6   6       6347.02       7745.13       694.06 o
 -11   6   6         57.78       -591.30       948.93 o
 -10   6   6        967.73       1472.49       435.99 o
  -9   6   6      15071.97      14048.99       718.98 o
  -8   6   6      20055.04      21423.25       862.09 o
  -7   6   6        316.82        160.62       220.34 o
  -6   6   6        458.77        134.47       194.41 o
  -5   6   6        214.08        472.40       189.99 o
  -4   6   6       6386.70       6421.23       236.74 o
  -3   6   6       5975.76       5949.68       193.43 o
  -2   6   6      80017.99      81219.21      1687.59 o
  -1   6   6      51977.26      55013.63       961.98 o
   0   6   6        365.83        426.46        87.38 o
   1   6   6       2261.55       2523.95       133.83 o
   2   6   6       9612.03      10109.92       231.45 o
   4   6   6       1154.72       1389.67       161.10 o
   5   6   6       7460.34       7760.69       322.82 o
   6   6   6         29.35       -117.58       159.61 o
   7   6   6         96.05       -209.57       209.57 o
   8   6   6       3252.39       3753.07       263.15 o
   9   6   6        572.60        822.77       247.03 o
  10   6   6       8528.23       9247.65       437.22 o
  11   6   6        451.64        613.54       302.77 o
 -13   7   6        529.12        277.89       492.94 o
 -12   7   6      35677.62      34562.68      1267.71 o
 -11   7   6        551.75        530.13       447.49 o
 -10   7   6          7.79       -371.18       371.18 o
  -9   7   6        722.21        958.79       364.89 o
  -8   7   6         48.26        192.13       365.86 o
  -7   7   6         20.94        -90.12       238.94 o
  -6   7   6       1647.73       1474.48       252.14 o
  -5   7   6        773.63       1061.85       233.18 o
  -4   7   6      17071.69      16416.67       761.08 o
  -3   7   6        342.48        465.39       182.59 o
  -2   7   6       5324.28       5445.02       160.95 o
  -1   7   6       4293.33       4553.02       152.70 o
   0   7   6      11392.87      11637.38       234.80 o
   1   7   6       8080.81       7933.35       218.83 o
   2   7   6       2722.17       3358.54       164.45 o
   3   7   6          3.43        -77.76       121.83 o
   4   7   6       2080.51       2609.31       225.86 o
   5   7   6       9557.57       8666.99       369.66 o
   6   7   6      74443.59      70737.45      3235.94 o
   7   7   6        231.96        237.33       166.48 o
   8   7   6       3709.16       4755.13       384.29 o
   9   7   6        257.51        -62.67       221.03 o
  10   7   6       3641.39       3858.90       356.86 o
  11   7   6        939.80        945.90       316.41 o
 -13   8   6       1031.40        469.42      1310.46 o
 -12   8   6       5296.15       5526.87       691.52 o
 -11   8   6         14.57       -380.58       380.58 o
 -10   8   6       1797.76       2270.61       460.11 o
  -9   8   6       2675.68       3142.31       518.13 o
  -8   8   6         17.43       -198.52       305.43 o
  -7   8   6       3956.81       4802.05       400.55 o
  -6   8   6        561.07        -28.93       221.78 o
  -5   8   6       3200.79       3312.08       447.37 o
  -4   8   6       1919.05       2237.83       262.40 o
  -3   8   6         37.30         30.38       169.95 o
  -2   8   6      36420.90      38301.25       736.41 o
  -1   8   6      27984.40      28323.25       583.72 o
   0   8   6        126.26        172.60       106.79 o
   1   8   6       2502.77       2894.73       167.03 o
   2   8   6      15776.83      15247.41       338.40 o
   3   8   6       1517.68       1425.85       166.18 o
   4   8   6       1327.30       1069.51       414.38 o
   5   8   6        247.74        465.17       230.48 o
   6   8   6         24.06         13.71       259.99 o
   7   8   6       1107.02        925.95       212.41 o
   8   8   6       4660.99       5461.30       357.63 o
   9   8   6        654.37        565.41       253.58 o
  10   8   6       1103.83        631.91       272.41 o
  11   8   6       1233.52       1496.70       357.72 o
 -12   9   6       1908.93       2319.74       539.83 o
 -11   9   6         20.19        -91.41       435.16 o
 -10   9   6       6742.51       7514.16       696.34 o
  -9   9   6       1338.03        839.05       451.89 o
  -8   9   6        597.82        774.87       397.23 o
  -7   9   6       8200.89       7832.72       604.18 o
  -6   9   6         29.11       -212.01       212.01 o
  -5   9   6      92205.88      86928.48      1517.76 o
  -4   9   6         38.20        -12.02       197.70 o
  -3   9   6       1303.04       1390.86       333.33 o
  -2   9   6        361.90        572.51       190.32 o
  -1   9   6      95482.98      98573.02      1586.46 o
   0   9   6        444.11        620.85       179.26 o
   1   9   6      95411.75      95953.64      1102.50 o
   2   9   6      11051.09      11642.92       254.27 o
   3   9   6        105.60        -46.91       122.13 o
   4   9   6       1162.07       1326.56       203.12 o
   5   9   6       2632.99       3520.32       459.98 o
   6   9   6      24296.66      24092.50       916.40 o
   7   9   6        588.95        369.40       204.53 o
   8   9   6       1535.89       1456.25       276.82 o
   9   9   6         42.06          2.83       243.96 o
  10   9   6        442.73        130.19       345.65 o
  11   9   6      17705.17      18095.12       761.26 o
 -12  10   6       1379.41       1883.00       984.47 o
 -11  10   6          2.81       -957.36      1255.56 o
 -10  10   6       3923.62       3760.22       600.04 o
  -9  10   6          7.16        214.95       400.75 o
  -8  10   6     105307.63     107221.26      2466.47 o
  -7  10   6      21786.58      21234.48       634.91 o
  -6  10   6       3145.27       2960.01       615.55 o
  -5  10   6       1812.14       2120.28       286.44 o
  -4  10   6       1340.03       1767.36       366.35 o
  -3  10   6        104.49         86.25       195.52 o
  -2  10   6      11137.91      11403.25       398.80 o
  -1  10   6      76110.33      78009.94      1316.69 o
   0  10   6        361.87        546.13       185.24 o
   1  10   6      12734.69      11980.09       488.42 o
   2  10   6      50066.31      50542.88       737.31 o
   3  10   6         19.06        -83.09       137.07 o
   4  10   6      17589.88      17480.00       395.35 o
   5  10   6       2111.39       2432.05       238.48 o
   6  10   6        190.50        126.08       183.64 o
   7  10   6       1756.17       1855.70       321.89 o
   8  10   6      57668.59      55739.23      1075.76 o
   9  10   6      14223.74      14424.96       947.85 o
  10  10   6       1204.99       1225.97       661.69 o
  11  10   6        806.20       1188.61       664.91 o
 -12  11   6       7405.04       8028.16       750.05 o
 -11  11   6        285.48        549.21       497.43 o
 -10  11   6       2895.71       3136.13       530.70 o
  -9  11   6        103.11        -98.37       509.97 o
  -8  11   6        983.46       1004.26       430.18 o
  -7  11   6       2246.90       2978.45       587.48 o
  -6  11   6      22008.05      18558.16      1439.46 o
  -5  11   6        669.30        733.21       260.24 o
  -4  11   6       1716.61       1935.77       403.66 o
  -3  11   6         10.57       -139.24       202.14 o
  -2  11   6       1315.65       1820.19       251.34 o
  -1  11   6       7888.61       8529.60       360.88 o
   0  11   6       8139.68       8319.31       594.09 o
   1  11   6       4099.25       4608.43       371.89 o
   2  11   6      43086.77      41598.15      1041.98 o
   3  11   6        766.64        417.94       154.68 o
   4  11   6       3755.80       4910.80       252.25 o
   5  11   6        901.42       1112.05       265.16 o
   6  11   6      23245.85      22868.80       572.50 o
   7  11   6       4974.57       5852.06       368.69 o
   8  11   6      30205.60      29337.25       727.67 o
   9  11   6        480.77        341.37       343.68 o
  10  11   6       1338.39       1822.95       629.42 o
  11  11   6        438.47        555.30       435.39 o
 -12  12   6        252.93       -334.63      1023.18 o
 -11  12   6        520.91        348.26       839.20 o
 -10  12   6        666.38       1244.19       458.29 o
  -9  12   6       9610.63       9391.72       718.66 o
  -8  12   6      68808.57      66203.61      1771.01 o
  -7  12   6       1063.93       1166.06       433.50 o
  -6  12   6        171.42       -186.20       216.11 o
  -5  12   6        410.47        523.20       342.01 o
  -4  12   6       5022.18       5432.10       570.17 o
  -3  12   6       3797.19       4618.36       339.61 o
  -2  12   6      35411.82      36284.53       784.70 o
  -1  12   6       2318.35       2725.42       365.12 o
   0  12   6        412.96        392.68       280.03 o
   1  12   6        156.88         34.82       246.24 o
   2  12   6      38297.55      37472.25       981.64 o
   3  12   6      17065.61      17532.15      1114.22 o
   4  12   6       2137.12       2214.73       314.58 o
   5  12   6       5078.78       5679.52       338.74 o
   6  12   6        280.75        358.36       266.77 o
   7  12   6        721.47        889.95       319.51 o
   8  12   6      39022.40      38092.86      1114.94 o
   9  12   6       5824.38       5915.92       569.88 o
  10  12   6       6825.71       7678.42       654.04 o
  11  12   6        540.09       -658.45       684.27 o
 -11  13   6       7679.86       7984.81       731.69 o
 -10  13   6        412.91        697.52       477.70 o
  -9  13   6       2154.34       2827.24       564.99 o
  -8  13   6        670.53        812.10       719.78 o
  -7  13   6         10.68       -372.90       372.90 o
  -6  13   6      10280.98      10284.02       854.52 o
  -5  13   6      17634.36      17395.13       786.68 o
  -4  13   6      24617.62      23426.67       738.42 o
  -3  13   6         31.29         48.76       234.80 o
  -2  13   6       4796.34       6226.27       484.92 o
  -1  13   6       9133.19       9690.31       507.27 o
   0  13   6      44100.43      42266.91      1088.83 o
   1  13   6      21371.52      20639.44       701.90 o
   2  13   6       6506.57       5971.02       411.66 o
   3  13   6        179.83        277.99       249.07 o
   4  13   6       3993.07       4526.97       387.96 o
   5  13   6      12384.69      11961.19       562.27 o
   6  13   6       4666.21       5991.38       626.25 o
   7  13   6          7.47        -11.43       910.20 o
   8  13   6        694.33        866.05       506.75 o
   9  13   6        330.23       -242.08       661.68 o
  10  13   6       1705.11       2544.70       968.34 o
 -11  14   6        808.80        594.85       784.34 o
 -10  14   6          3.47       -431.67       435.53 o
  -9  14   6       2461.70       3194.21       560.11 o
  -8  14   6        706.84        936.51       419.37 o
  -7  14   6       1197.24       1585.09       492.69 o
  -6  14   6        977.94       1423.41       372.02 o
  -5  14   6        312.33        434.19       214.97 o
  -4  14   6      11646.24      11096.45       483.68 o
  -3  14   6        628.09        727.72       347.43 o
  -2  14   6       6712.48       7721.89       534.19 o
  -1  14   6        356.88        392.86       319.14 o
   0  14   6        225.99        325.07       361.50 o
   1  14   6       1035.77       1100.83       317.73 o
   2  14   6        545.41        432.95       272.06 o
   3  14   6       3429.26       3390.63       362.73 o
   4  14   6       9858.84       9838.26       590.85 o
   5  14   6        258.27        367.60       283.95 o
   6  14   6       1202.06       1280.78       326.97 o
   7  14   6        416.93        348.59       400.23 o
   8  14   6       4385.26       5500.58       684.34 o
   9  14   6         37.21        406.69       464.78 o
  10  14   6       4712.47       5545.77       774.73 o
 -11  15   6       6946.49       7816.09      1662.53 o
 -10  15   6         21.05        157.38       484.72 o
  -9  15   6        113.39        275.41       509.97 o
  -8  15   6        139.59        148.70       459.20 o
  -7  15   6        341.25         97.38       430.98 o
  -6  15   6        346.03        198.68       402.75 o
  -5  15   6      27286.45      26350.48       964.89 o
  -4  15   6       2647.20       3115.24       435.42 o
  -3  15   6        163.17        555.95       370.99 o
  -2  15   6        419.38        681.05       337.79 o
  -1  15   6      20591.26      20131.20       732.61 o
   0  15   6        230.01        380.87       287.57 o
   1  15   6      31503.07      30741.04       908.51 o
   2  15   6       3320.18       3666.74       383.14 o
   3  15   6        640.17        132.63       272.76 o
   4  15   6       1527.86       1234.23       726.26 o
   5  15   6        294.87        509.98       329.22 o
   6  15   6      21893.27      21319.52       790.79 o
   7  15   6       6022.83       6223.83       523.03 o
   8  15   6       1031.44       1233.00       516.44 o
   9  15   6          5.26       -509.97       509.97 o
  10  15   6        403.38       1316.90       600.35 o
 -10  16   6       1003.86        609.08       532.73 o
  -9  16   6        191.69       -377.57       952.17 o
  -8  16   6       4532.13       5516.39       688.98 o
  -7  16   6       3287.01       4116.98       855.41 o
  -6  16   6         38.63       -147.93       411.90 o
  -5  16   6       3938.53       4993.17       575.50 o
  -4  16   6          5.12       -435.73       435.73 o
  -3  16   6       1384.85       1563.11       392.47 o
  -2  16   6       3281.14       4032.04       469.14 o
  -1  16   6      67859.48      67263.38      1594.23 o
   0  16   6       1953.19       2535.58       376.42 o
   1  16   6      13732.11      13855.85       984.88 o
   2  16   6       1132.64       1068.17       374.42 o
   3  16   6       1090.54        684.90       287.15 o
   4  16   6       1599.67       1926.43       345.84 o
   5  16   6       5878.82       6057.86       475.82 o
   6  16   6        969.49        877.95       310.40 o
   7  16   6        114.26       -224.56       295.83 o
   8  16   6       1791.02       2953.75       616.51 o
   9  16   6       5622.09       8096.10       923.24 o
 -10  17   6        467.84        548.90       568.67 o
  -9  17   6         29.73         64.55       547.41 o
  -8  17   6        461.53        618.39       515.07 o
  -7  17   6       9362.67      10098.54       936.27 o
  -6  17   6       1141.80        847.06       460.82 o
  -5  17   6      57938.98      54942.90      1522.11 o
  -4  17   6       3002.47       2892.22       458.96 o
  -3  17   6        465.00        639.50       353.45 o
  -2  17   6          1.00       -319.36       328.56 o
  -1  17   6      27712.79      27740.69       903.76 o
   0  17   6       4943.04       5969.76       492.04 o
   1  17   6      44030.02      42817.52      1165.44 o
   2  17   6       7596.97       7626.82       600.49 o
   3  17   6          0.62       -241.17       279.18 o
   4  17   6       2554.67       2928.08       403.29 o
   5  17   6       7478.93       7962.27       542.93 o
   6  17   6       1128.45       1050.48       357.27 o
   7  17   6       5214.72       6249.90       527.44 o
   8  17   6       5670.93       6872.92       552.18 o
   9  17   6        133.90       1865.60       632.62 o
  -9  18   6      17390.99      16756.24       949.61 o
  -8  18   6      46842.16      44255.90      1673.98 o
  -7  18   6      19345.68      18507.92       936.41 o
  -6  18   6         66.71       -336.44       447.89 o
  -5  18   6        504.43        151.48       390.58 o
  -4  18   6         92.05        192.49       396.73 o
  -3  18   6        562.97        505.57       387.92 o
  -2  18   6       3324.15       3917.16       477.03 o
  -1  18   6       2036.72       2310.39       419.62 o
   0  18   6          4.65       -288.26       288.26 o
   1  18   6       2389.30       2910.76       652.03 o
   2  18   6      30206.45      30182.25       959.36 o
   3  18   6      19009.57      17894.67       723.42 o
   4  18   6       6667.02       7088.01       528.96 o
   5  18   6          2.94        459.84       445.42 o
   6  18   6        180.43          6.46       314.07 o
   7  18   6       4392.82       4861.50       520.77 o
   8  18   6      39858.34      40015.43      1252.92 o
  -9  19   6       4788.05       5242.77       721.27 o
  -8  19   6        788.22        869.66       585.42 o
  -7  19   6       2336.28       2517.73       948.99 o
  -6  19   6       5317.44       5725.52       952.30 o
  -5  19   6       2143.60       2898.00       539.55 o
  -4  19   6       3858.88       4725.22       797.32 o
  -3  19   6        118.19        180.71       364.36 o
  -2  19   6       3734.30       3952.30       784.41 o
  -1  19   6        404.14        173.55       487.38 o
   0  19   6      10906.78      12319.42       632.91 o
   1  19   6       4349.50       5359.07      1010.39 o
   2  19   6      25360.61      23713.87      1472.89 o
   3  19   6       1588.60       1925.66       401.71 o
   4  19   6        199.04         27.40       314.27 o
   5  19   6       2403.20       2174.18       409.94 o
   6  19   6       3280.00       2990.32       661.73 o
   7  19   6       7973.85       8773.25       609.66 o
  -8  20   6       2380.60       3259.73       675.63 o
  -7  20   6          5.73       -471.55       471.55 o
  -6  20   6       1357.14       1633.26       839.22 o
  -5  20   6         33.54        281.01       418.68 o
  -4  20   6       3098.01       4031.05       900.60 o
  -3  20   6       8068.78       8807.02       887.81 o
  -2  20   6      13409.40      14150.26       714.10 o
  -1  20   6       5175.07       5988.92       556.52 o
   0  20   6       2105.42       2880.44       435.50 o
   1  20   6        332.70        338.52       355.18 o
   2  20   6      11023.42      11758.68       797.48 o
   3  20   6      21482.97      21054.93       824.90 o
   4  20   6       3060.54       3308.52       475.16 o
   5  20   6       2534.25       4292.88       968.36 o
   6  20   6         45.76       -219.48       561.61 o
  -8  21   6        775.65        367.96       968.32 o
  -7  21   6          3.42        431.14       536.51 o
  -6  21   6        241.35         14.51       453.37 o
  -5  21   6       5135.91       6434.30       654.81 o
  -4  21   6      14365.26      13773.19       773.75 o
  -3  21   6         11.03        634.76       493.83 o
  -2  21   6       4075.44       5502.58       578.18 o
  -1  21   6        764.13        424.89       396.74 o
   0  21   6       6884.10       7993.27      1197.69 o
   1  21   6        848.21       1029.74       415.41 o
   2  21   6       1782.03       2956.31       810.18 o
   3  21   6        759.17        772.23       365.43 o
   4  21   6       1962.22       2059.35       710.12 o
   5  21   6       8278.00       8768.17      1045.98 o
   6  21   6       7615.05       8322.48       987.85 o
  -7  22   6        384.45        619.72       903.75 o
  -6  22   6          0.43       -114.60       473.59 o
  -5  22   6        629.04        250.70       499.44 o
  -4  22   6        287.64        255.69       442.70 o
  -3  22   6         24.07        392.57       420.33 o
  -2  22   6       3934.95       5580.09       589.21 o
  -1  22   6       6876.76       7164.47       603.45 o
   0  22   6         71.59        118.82       376.53 o
   1  22   6       1074.71        974.52       392.40 o
   2  22   6         84.57        212.42      1416.95 o
   3  22   6         69.73       -219.48       600.35 o
   4  22   6       3977.33       4738.69       807.00 o
   5  22   6         35.19       -548.70       548.70 o
  -7  23   6       1658.64       2756.53      1032.89 o
  -6  23   6       9584.81      11764.37      1330.11 o
  -5  23   6      12870.62      12294.08       868.52 o
  -4  23   6         71.19        241.32       488.35 o
  -3  23   6        183.35        451.78       467.72 o
  -2  23   6        285.76        229.03       745.60 o
  -1  23   6      14085.37      14547.57       761.17 o
   0  23   6       7590.59       8036.37       625.92 o
   1  23   6      14597.89      13593.57      1110.73 o
   2  23   6          4.75       -542.25       542.25 o
   3  23   6        315.23        180.75       684.27 o
  -5  24   6       1156.39       1659.07       897.32 o
  -4  24   6        343.11       1303.99       697.18 o
  -3  24   6        294.86       1373.72       491.72 o
  -2  24   6        521.95        774.65       832.75 o
  -1  24   6      17541.00      15299.43      1214.14 o
   0  24   6        842.72       1110.34       684.28 o
   1  24   6       7820.56       7037.68      1039.51 o
   2  24   6       5301.11       5597.51      1000.71 o
 -13   0   7       4142.24       5518.50       945.81 o
 -11   0   7       4189.93       5773.36       590.18 o
  -9   0   7      27149.73      28047.80       957.47 o
  -7   0   7      16239.87      15941.48       518.94 o
  -5   0   7      31158.15      30362.12      1170.15 o
  -3   0   7      23630.11      23959.45       509.59 o
  -1   0   7       4114.78       3779.62       175.85 o
   1   0   7        478.29        478.34       115.07 o
   3   0   7      21984.78      21767.46       704.31 o
   5   0   7      29557.36      28401.75       747.96 o
   7   0   7       6240.42       5714.12       561.73 o
   9   0   7       9498.04      10602.50       820.05 o
  11   0   7       2105.51       2756.57       703.67 o
 -14   1   7         56.63       -587.44      1039.31 o
 -13   1   7         33.97        528.77       487.03 o
 -12   1   7        691.51        883.86       652.23 o
 -11   1   7      43717.90      43294.91       939.55 o
 -10   1   7         27.55       -217.02       217.02 o
  -9   1   7        807.64        372.52       189.92 o
  -8   1   7       1063.62       1014.82       190.36 o
  -7   1   7       4853.60       5392.63       248.27 o
  -6   1   7      65417.37      63943.38      1177.33 o
  -5   1   7     122205.77     107977.45      3147.56 o
  -4   1   7       5366.82       5547.54       191.07 o
  -3   1   7         35.11         72.13        89.66 o
  -2   1   7      15186.74      14752.49       257.62 o
  -1   1   7      11275.05      10752.40       408.60 o
   0   1   7         45.09         43.64        86.76 o
   1   1   7       2206.00       2208.03       124.14 o
   2   1   7      13722.04      13729.26       370.97 o
   3   1   7        393.73        394.44       132.04 o
   4   1   7       1376.04       1344.41       160.82 o
   5   1   7     120553.91     119732.11      1606.61 o
   6   1   7       2790.97       3254.69       344.46 o
   7   1   7       6378.29       6519.09       406.03 o
   8   1   7        203.24        -58.10       240.77 o
   9   1   7        208.99       -419.60       419.60 o
  10   1   7          1.09       -288.49       288.49 o
  11   1   7      35242.00      33717.05      1692.81 o
 -14   2   7       1896.65        142.02      1045.81 o
 -13   2   7       2294.30       3556.84      1326.65 o
 -12   2   7        136.76       -181.97       413.82 o
 -11   2   7         76.21       -159.82       276.26 o
 -10   2   7       1266.21       1479.57       289.03 o
  -9   2   7       9567.47       9640.79       422.42 o
  -8   2   7      24324.65      24803.59       534.04 o
  -7   2   7        312.96          9.78       143.88 o
  -6   2   7       6188.54       6385.00       264.70 o
  -5   2   7      13931.02      12636.50       327.56 o
  -4   2   7       8175.88       8071.80       283.45 o
  -3   2   7       1244.82       1457.60       115.14 o
  -2   2   7      85923.88      81585.09      1111.01 o
  -1   2   7       1593.02       1852.41       132.92 o
   0   2   7          8.76        -82.83        82.83 o
   1   2   7      16438.74      15795.59       292.27 o
   2   2   7     115677.67     112598.19      1555.14 o
   3   2   7      37346.58      35348.26       595.36 o
   4   2   7      12991.57      13135.55       334.72 o
   5   2   7       1105.73       1563.58       211.63 o
   6   2   7        294.33        365.93       239.35 o
   7   2   7       1574.93       1672.87       301.28 o
   8   2   7       2236.94       2322.59       360.28 o
   9   2   7       3326.10       3464.71       449.64 o
  10   2   7        136.06       -314.56       314.56 o
  11   2   7        319.45         -3.78       648.77 o
 -13   3   7       6707.60       7490.72       730.08 o
 -12   3   7       1166.73       1135.44       658.46 o
 -11   3   7       3533.61       3648.02       552.20 o
 -10   3   7        112.69        -54.04       374.52 o
  -9   3   7       3975.74       4107.84       654.17 o
  -8   3   7        260.61        -15.57       145.41 o
  -7   3   7         89.57        -85.53       152.00 o
  -6   3   7      36704.16      35370.20       550.41 o
  -5   3   7       9370.73       9586.54       299.30 o
  -4   3   7       1353.15       1371.61       140.02 o
  -3   3   7        187.31         13.34       125.19 o
  -2   3   7       3483.66       3605.70       173.10 o
  -1   3   7       6817.68       6580.09       193.97 o
   0   3   7        493.47        409.33       101.00 o
   1   3   7      55143.75      54109.10       805.38 o
   2   3   7      11726.51      11031.43       251.80 o
   3   3   7        682.67        931.39       150.16 o
   4   3   7       1673.60       2040.91       184.61 o
   5   3   7       1494.36       1752.07       215.31 o
   6   3   7       1743.97       2010.53       358.29 o
   7   3   7       2183.53       2487.89       319.15 o
   8   3   7         86.26         64.03       249.07 o
   9   3   7       1229.74       1395.13       362.88 o
  10   3   7         60.86        -49.59       344.06 o
  11   3   7        891.74       2222.44       482.75 o
 -13   4   7       7878.91       8951.56       744.97 o
 -12   4   7        416.76       -192.44       420.30 o
 -11   4   7          2.21       -386.93       386.93 o
 -10   4   7          2.30        -91.60       368.95 o
  -9   4   7      70777.71      71184.27      1790.29 o
  -8   4   7       2080.09       2681.11       293.59 o
  -7   4   7        372.38        188.49       188.21 o
  -6   4   7        277.03        160.28       189.59 o
  -5   4   7        958.62       1345.38       188.01 o
  -4   4   7       6339.89       6397.62       243.84 o
  -3   4   7       6224.28       6034.07       238.37 o
  -2   4   7      10678.94      10680.33       252.51 o
  -1   4   7       6143.95       6062.40       222.03 o
   0   4   7        191.36        156.76        98.90 o
   1   4   7      10187.87       9863.59       306.69 o
   2   4   7       1499.48       1800.12       158.58 o
   3   4   7        849.96        816.59       149.55 o
   4   4   7       2574.52       2679.87       201.42 o
   5   4   7         73.91        -35.46       163.42 o
   6   4   7         99.33        -65.82       207.60 o
   7   4   7       4864.62       4975.05       471.31 o
   8   4   7        137.82        690.92       291.22 o
   9   4   7      38271.44      38331.57      1133.12 o
  10   4   7       1386.67       1467.01       493.85 o
  11   4   7        513.49        873.50       296.43 o
 -13   5   7       3523.19       4797.16       676.29 o
 -12   5   7        983.99       1653.15       509.06 o
 -11   5   7        887.59        916.03       497.07 o
 -10   5   7          3.64       -288.34       363.75 o
  -9   5   7        408.77        748.19       416.37 o
  -8   5   7       4256.78       4582.63       370.94 o
  -7   5   7       7341.50       6929.27       405.04 o
  -6   5   7      10964.04      11338.31       382.98 o
  -5   5   7      10453.06      10685.87       327.84 o
  -4   5   7      15277.89      14631.44       331.18 o
  -3   5   7         22.64       -107.05       111.15 o
  -2   5   7      25070.78      25643.45       419.55 o
  -1   5   7      11293.47      11370.23       281.40 o
   0   5   7       2195.53       2443.39       151.62 o
   1   5   7      14750.52      14240.40       493.84 o
   2   5   7      21607.93      21591.02       380.01 o
   3   5   7        415.96        309.89       170.41 o
   4   5   7      12733.40      13295.21       399.18 o
   5   5   7      15334.03      14220.68       541.19 o
   6   5   7         63.51       -211.92       211.92 o
   7   5   7        822.10        718.73       285.27 o
   8   5   7         83.38       -185.94       277.43 o
   9   5   7       1072.48       1046.54       354.65 o
  10   5   7       1652.22       1678.26       540.12 o
  11   5   7        226.16        963.57       307.05 o
 -13   6   7        358.50        727.36       542.52 o
 -12   6   7         46.93       -411.12       426.08 o
 -11   6   7       2886.63       2653.81       616.53 o
 -10   6   7        217.15       -162.09       448.65 o
  -9   6   7       3573.24       4519.34       540.41 o
  -8   6   7       9783.88      10504.48      2308.53 o
  -7   6   7       3416.52       2766.69       429.94 o
  -6   6   7        348.91        325.40       229.92 o
  -5   6   7      10901.96      10475.32       360.05 o
  -4   6   7      33848.88      32856.46       628.24 o
  -3   6   7        127.36         72.02       123.86 o
  -2   6   7      87206.52      89014.46      1100.38 o
  -1   6   7        325.39        245.13       107.44 o
   0   6   7        113.70        105.01       105.42 o
   1   6   7       6745.72       6899.73       234.81 o
   2   6   7      69639.69      69073.52       998.68 o
   3   6   7       3909.21       4386.33       713.43 o
   4   6   7      28136.22      27745.49       604.37 o
   5   6   7      11700.49      12080.74       495.32 o
   6   6   7         18.27       -202.84       202.98 o
   7   6   7       4298.25       4831.23       603.65 o
   8   6   7       1862.50       1489.15       330.31 o
   9   6   7         37.06         98.35       512.40 o
  10   6   7        429.16        858.68       268.70 o
  11   6   7       1496.13       1505.45       345.42 o
 -13   7   7        471.72       1166.49      1730.05 o
 -12   7   7        328.28        111.36       548.71 o
 -11   7   7      66657.49      67222.37      1872.81 o
 -10   7   7        149.08        245.76       425.39 o
  -9   7   7       1758.31       1886.73       461.55 o
  -8   7   7        184.82        379.44       381.65 o
  -7   7   7       3985.04       4096.74       502.49 o
  -6   7   7      22435.47      21105.39       610.38 o
  -5   7   7     126435.10     121219.67      2112.74 o
  -4   7   7       9323.74       8705.15       326.52 o
  -3   7   7         37.25        -27.00       164.58 o
  -2   7   7       5345.54       5637.63       267.11 o
  -1   7   7      11823.33      11872.69       265.84 o
   0   7   7       1384.25       1645.30       157.52 o
   1   7   7       2958.61       3514.34       196.67 o
   2   7   7       1567.96       1609.15       210.38 o
   3   7   7          6.03        -13.53       152.81 o
   4   7   7      11962.30      11816.16       378.74 o
   5   7   7     162809.36     163325.05      3070.72 o
   6   7   7       1216.03       1341.03       292.15 o
   7   7   7      15000.00      13866.81       595.94 o
   8   7   7          0.01        -43.99       381.62 o
   9   7   7        163.20       -222.78       233.86 o
  10   7   7       1033.95        873.62       398.15 o
  11   7   7      57284.30      55818.90      1188.53 o
 -13   8   7        691.02       1271.72       593.90 o
 -12   8   7        387.66       -111.38       397.80 o
 -11   8   7       3681.03       5205.34       649.42 o
 -10   8   7       1123.94       1198.85       464.07 o
  -9   8   7       4804.33       5809.83      1110.48 o
  -8   8   7       3941.89       4317.53       761.83 o
  -7   8   7       1382.19        882.37       516.31 o
  -6   8   7       1275.11       1222.70       279.18 o
  -5   8   7      25497.35      24360.51       727.97 o
  -4   8   7       1332.56       1482.24       252.06 o
  -3   8   7      26710.28      26049.77       624.29 o
  -2   8   7       7290.86       7136.02       291.18 o
  -1   8   7       9966.97      10345.00       376.48 o
   0   8   7        422.47        277.17       180.73 o
   1   8   7       3276.04       3698.45       313.11 o
   2   8   7      22003.73      20941.77       433.91 o
   3   8   7      14984.69      14246.83       412.09 o
   4   8   7         65.86         13.64       174.34 o
   5   8   7      24549.91      23634.54       735.13 o
   6   8   7        155.41        108.49       309.86 o
   7   8   7       5714.51       6156.68       339.85 o
   8   8   7        648.74       1095.05       236.97 o
   9   8   7      13675.63      14451.80       812.93 o
  10   8   7       1911.74       2610.24       346.12 o
  11   8   7       2632.07       2736.82       465.20 o
 -12   9   7        881.93        576.84       536.09 o
 -11   9   7       8512.19       9575.28       820.01 o
 -10   9   7        730.42        941.56       425.83 o
  -9   9   7        419.58         59.46       432.55 o
  -8   9   7       1590.14       1555.75       460.91 o
  -7   9   7       4207.51       4751.06       542.59 o
  -6   9   7      13472.45      13175.76       870.88 o
  -5   9   7      32559.04      32444.05       964.51 o
  -4   9   7        580.77        691.86       272.09 o
  -3   9   7        270.89        112.36       218.52 o
  -2   9   7      13999.56      14603.14       587.27 o
  -1   9   7      21288.24      21451.42       682.73 o
   0   9   7      14312.37      13846.51       710.51 o
   1   9   7      14289.21      13663.34       520.42 o
   2   9   7       9256.33       8523.86       431.49 o
   3   9   7        752.85        636.81       183.65 o
   4   9   7       1733.57       1802.62       225.78 o
   5   9   7      37620.70      38150.70       653.93 o
   6   9   7      11952.40      12640.47       436.22 o
   7   9   7          6.19         82.05       188.25 o
   8   9   7        511.45        705.64       253.21 o
   9   9   7          7.50        186.61       256.47 o
  10   9   7        961.21       1093.20       409.61 o
  11   9   7      16253.33      17264.96       796.09 o
 -12  10   7         80.39        106.02       493.56 o
 -11  10   7          3.95        405.68       463.60 o
 -10  10   7         86.10       -139.84       364.42 o
  -9  10   7      34497.55      35500.41      1238.97 o
  -8  10   7       4656.56       5926.97       620.80 o
  -7  10   7         56.54       -101.26       291.66 o
  -6  10   7        505.72        439.81       254.25 o
  -5  10   7        517.76        465.90       251.49 o
  -4  10   7       2878.94       3172.33       479.91 o
  -3  10   7      12236.97      11988.62       566.24 o
  -2  10   7      59941.46      60105.22      1395.50 o
  -1  10   7      15861.30      15767.67       598.13 o
   0  10   7         42.43        330.28       249.07 o
   1  10   7      10986.99      11092.10       493.19 o
   2  10   7        609.46        706.14       296.95 o
   3  10   7       7949.66       8030.35       433.76 o
   4  10   7       5034.11       5042.23       243.06 o
   5  10   7       1168.76       1418.53       207.76 o
   6  10   7        718.71        874.09       230.67 o
   7  10   7       1523.62       1764.74       341.40 o
   8  10   7       5997.72       6594.90       408.92 o
   9  10   7      19377.25      19410.98       610.99 o
  10  10   7         12.69         40.81       319.55 o
  11  10   7        103.15        774.64       690.72 o
 -12  11   7       1256.63       1683.16      1071.62 o
 -11  11   7       2501.34       3251.71       644.24 o
 -10  11   7       1356.49       1475.25       606.82 o
  -9  11   7       3461.54       3779.39       580.38 o
  -8  11   7        190.34         90.27       402.60 o
  -7  11   7       2964.61       2535.25       483.99 o
  -6  11   7       5222.61       5401.31       397.53 o
  -5  11   7        535.26        701.68       257.06 o
  -4  11   7       1019.04       1149.08       265.32 o
  -3  11   7        372.23        549.66       337.30 o
  -2  11   7       1105.95        835.09       330.74 o
  -1  11   7      16570.23      17461.18       653.11 o
   0  11   7         16.58         71.44       236.18 o
   1  11   7      10407.20      10478.83       497.67 o
   2  11   7       8257.42       7974.69       445.16 o
   3  11   7         16.26        -25.25       319.54 o
   4  11   7          6.24       -145.24       214.54 o
   5  11   7        143.32        131.39       192.90 o
   6  11   7          6.63       -195.72       195.72 o
   7  11   7       2156.52       2905.81       296.12 o
   8  11   7        353.02        466.21       280.30 o
   9  11   7        614.72        801.90       345.73 o
  10  11   7        746.59        752.76       418.76 o
 -11  12   7         48.47        568.47       495.38 o
 -10  12   7        710.40        336.05       994.14 o
  -9  12   7      42663.90      42217.64      1397.77 o
  -8  12   7        252.04        282.22       451.78 o
  -7  12   7       1610.86       1857.01       430.12 o
  -6  12   7          1.55        -55.32       235.92 o
  -5  12   7       1271.13       1504.40       287.03 o
  -4  12   7      20832.03      19451.97       774.41 o
  -3  12   7       5173.24       6380.05       504.10 o
  -2  12   7      57567.46      59297.12      3435.01 o
  -1  12   7        299.48        202.44       292.03 o
   0  12   7         29.09       -219.25       253.31 o
   1  12   7        416.61        537.07       252.58 o
   2  12   7      58848.39      59062.77      1385.11 o
   3  12   7        413.06        362.84       252.57 o
   4  12   7      14386.13      13902.82       579.92 o
   5  12   7        880.88        796.99       282.90 o
   6  12   7         50.96        -54.66       248.74 o
   7  12   7         45.18       -367.95       374.41 o
   8  12   7        219.55       -468.01       468.01 o
   9  12   7       9442.90       9473.21       622.31 o
  10  12   7         88.39       -387.18       416.37 o
 -11  13   7      11723.74      13458.34       926.97 o
 -10  13   7         25.85       -194.76       431.86 o
  -9  13   7          8.96       -380.51       380.51 o
  -8  13   7        408.18       -330.80       648.77 o
  -7  13   7       3381.19       3601.91       551.62 o
  -6  13   7       1225.64       1201.69       296.57 o
  -5  13   7      33965.45      33142.42       817.83 o
  -4  13   7      10005.08       9835.79       588.18 o
  -3  13   7          1.55       -273.67       321.68 o
  -2  13   7      20697.47      21486.84       766.76 o
  -1  13   7        165.20         98.28       280.69 o
   0  13   7         27.97       -226.43       268.85 o
   1  13   7       1287.27       1527.33       310.67 o
   2  13   7      17148.96      17025.61       638.19 o
   3  13   7        152.63       -157.04       574.53 o
   4  13   7      22557.31      21610.10       784.88 o
   5  13   7      28671.53      27933.54       880.84 o
   6  13   7        728.84        630.08       294.18 o
   7  13   7       5391.58       6249.69       716.65 o
   8  13   7        895.04        806.94       464.79 o
   9  13   7        409.08        936.03       555.16 o
 -11  14   7        786.46        899.89       562.80 o
 -10  14   7       2425.12       2569.38       664.94 o
  -9  14   7       1847.86       2282.92       559.69 o
  -8  14   7       1005.83       1102.10       790.80 o
  -7  14   7       1629.17       1655.29       489.67 o
  -6  14   7        123.59       -161.11       351.54 o
  -5  14   7       6426.71       6909.16       603.19 o
  -4  14   7      16812.81      15802.25       731.87 o
  -3  14   7         13.14       -325.20       325.20 o
  -2  14   7      23380.42      24476.97       844.97 o
  -1  14   7         15.67       -100.25       310.29 o
   0  14   7         94.51       -272.85       272.85 o
   1  14   7        259.98         37.88       257.87 o
   2  14   7      11685.54      11817.12       629.64 o
   3  14   7       3646.72       3984.88       404.38 o
   4  14   7      22215.97      21546.20       891.44 o
   5  14   7      10079.00      10141.48       544.93 o
   6  14   7       1139.60       1298.08       339.87 o
   7  14   7       9394.23       9110.51       553.60 o
   8  14   7         66.82        219.48       471.24 o
   9  14   7      10328.39      10531.35       903.98 o
 -10  15   7       4522.10       4636.63       692.45 o
  -9  15   7        408.05        183.88       469.20 o
  -8  15   7         43.67        206.48       468.12 o
  -7  15   7       1099.32       1526.82       470.20 o
  -6  15   7      26166.39      24419.56       723.39 o
  -5  15   7      49118.81      46842.43      1353.78 o
  -4  15   7       3602.82       4053.85       574.59 o
  -3  15   7         78.81        215.84       355.95 o
  -2  15   7        169.44       -124.44       279.36 o
  -1  15   7       5041.75       6206.53       510.34 o
   0  15   7        202.50        -70.16       568.07 o
   1  15   7        908.49        683.80       294.69 o
   2  15   7       1528.41       1717.71       380.88 o
   3  15   7        346.90         57.60       266.30 o
   4  15   7       1393.67       1511.84       336.21 o
   5  15   7      61998.16      61192.40      1995.00 o
   6  15   7      33863.05      32568.22      1033.93 o
   7  15   7       2925.87       3548.33       442.96 o
   8  15   7        659.32       1704.55       774.65 o
   9  15   7        625.04       2149.66       632.63 o
 -10  16   7        160.52        791.86       525.42 o
  -9  16   7        369.69       -110.70       442.81 o
  -8  16   7      12808.16      12843.92       823.28 o
  -7  16   7        137.72         17.80       703.63 o
  -6  16   7        518.27        585.53       306.18 o
  -5  16   7       6405.84       7508.54       631.32 o
  -4  16   7        794.13       1242.68       455.11 o
  -3  16   7      27629.95      27485.65       936.42 o
  -2  16   7      25921.33      24823.96       884.99 o
  -1  16   7      10117.34      10178.76       563.78 o
   0  16   7        498.34        195.63       292.03 o
   1  16   7       6286.68       6744.96       459.42 o
   2  16   7      14721.50      14967.77       641.02 o
   3  16   7      16686.81      15090.90       988.16 o
   4  16   7        425.09        129.34       311.46 o
   5  16   7       5546.05       6312.94       610.12 o
   6  16   7        547.17        924.28       358.13 o
   7  16   7        269.96        603.22       529.34 o
   8  16   7       4361.70       4248.09       506.48 o
   9  16   7         42.39       1555.74       568.07 o
  -9  17   7        125.57       -708.02       761.73 o
  -8  17   7        585.79        668.72       619.72 o
  -7  17   7       2187.27       2791.51      1103.93 o
  -6  17   7      23374.57      23703.14       985.40 o
  -5  17   7       1205.56       1708.56       482.34 o
  -4  17   7       1789.81       1714.48       455.90 o
  -3  17   7        229.04         70.25       344.19 o
  -2  17   7       1978.04       2255.33       425.92 o
  -1  17   7      11367.82      11157.36       608.04 o
   0  17   7       2690.98       3468.15       444.23 o
   1  17   7      12476.53      12351.40      1101.05 o
   2  17   7       1347.69       1412.83       458.35 o
   3  17   7         50.05         99.36       305.05 o
   4  17   7        271.28        256.94       322.55 o
   5  17   7        281.97        454.91       347.39 o
   6  17   7       9802.78       9633.54       590.97 o
   7  17   7        707.15       3239.82      1807.52 o
   8  17   7         11.79        -16.98       367.62 o
  -9  18   7      17502.82      17183.31       967.07 o
  -8  18   7      10660.32      10470.37       978.25 o
  -7  18   7       5301.17       5225.06       658.77 o
  -6  18   7        400.72       -104.21       404.47 o
  -5  18   7        968.63       1061.39       437.93 o
  -4  18   7       1137.65       1307.33       661.69 o
  -3  18   7          4.18       -324.59       360.29 o
  -2  18   7        423.39       -194.27       468.02 o
  -1  18   7        994.87       1183.94       395.03 o
   0  18   7        109.94       -254.32       325.69 o
   1  18   7      12330.66      12677.62       643.65 o
   2  18   7       1515.89       1630.01       468.03 o
   3  18   7       1467.38       1431.13       426.07 o
   4  18   7        152.90        515.91       336.54 o
   5  18   7        553.45        274.93       340.82 o
   6  18   7        228.08        249.29       497.06 o
   7  18   7       2868.39       3408.60      1162.04 o
   8  18   7       4128.05       6617.37       800.54 o
  -8  19   7        201.57       -109.92       534.45 o
  -7  19   7        105.21        234.85       456.47 o
  -6  19   7        217.16        675.47       447.79 o
  -5  19   7        699.38        612.22       466.86 o
  -4  19   7       4610.15       5077.91       571.83 o
  -3  19   7         13.01       -332.84       332.84 o
  -2  19   7      12993.42      12537.04       688.79 o
  -1  19   7       3153.49       3880.71       492.64 o
   0  19   7        505.20        274.27       347.35 o
   1  19   7      11550.44      11892.38       646.03 o
   2  19   7       7731.68       7911.71       567.48 o
   3  19   7        632.13        161.34       603.58 o
   4  19   7       2599.68       3565.36       742.41 o
   5  19   7        378.23        799.96       616.49 o
   6  19   7        550.27       1055.09       477.70 o
   7  19   7         20.73       1024.56       401.67 o
  -8  20   7       1859.25       1163.22       588.14 o
  -7  20   7        546.60        649.17       505.14 o
  -6  20   7        225.93       -311.89       484.15 o
  -5  20   7        658.22        596.98       432.91 o
  -4  20   7      19456.57      19608.88       886.00 o
  -3  20   7       9857.25       8840.24       641.20 o
  -2  20   7      52836.41      49570.65      1414.74 o
  -1  20   7       2123.17       1910.73       427.93 o
   0  20   7        399.69         46.81       350.04 o
   1  20   7        357.61        772.31       368.99 o
   2  20   7      20907.77      21136.30      1088.34 o
   3  20   7      10268.29       9728.18       584.71 o
   4  20   7      12613.11      12533.46       672.04 o
   5  20   7        391.77        588.40       393.78 o
   6  20   7         40.80        471.65       535.79 o
   7  20   7        435.96       2924.29       593.90 o
  -7  21   7       2070.88       2545.44       745.63 o
  -6  21   7       5210.60       5541.46       682.97 o
  -5  21   7      31810.74      29024.46      1109.86 o
  -4  21   7      15318.28      15331.51       798.78 o
  -3  21   7         21.78       -229.58       616.48 o
  -2  21   7       7959.99       9032.70       655.46 o
  -1  21   7        110.85       -451.87       451.87 o
   0  21   7        187.05        429.94       393.96 o
   1  21   7        754.36        838.16       396.72 o
   2  21   7       4304.60       5879.57       932.90 o
   3  21   7        140.83        820.84       426.05 o
   4  21   7      15617.52      16080.96      2405.56 o
   5  21   7      19053.51      20103.74      2431.58 o
   6  21   7      10603.57      12216.61       942.72 o
  -7  22   7       1662.89       1078.08       910.24 o
  -6  22   7          6.02       -233.98       499.06 o
  -5  22   7       6381.36       6517.65      1039.48 o
  -4  22   7      10182.18      10573.42       760.27 o
  -3  22   7       3783.63       3207.39       558.78 o
  -2  22   7         23.29       -228.40       376.56 o
  -1  22   7       2031.84       2688.53       561.64 o
   0  22   7          3.56       -109.52       661.67 o
   1  22   7        558.62       1461.09      1078.06 o
   2  22   7       1267.82       2075.15       545.49 o
   3  22   7         90.16        635.01       794.01 o
   4  22   7      10470.97      11266.99       703.92 o
  -6  23   7      32305.60      30538.18      1757.22 o
  -5  23   7      10238.93      10524.83      1104.14 o
  -4  23   7       1039.08       1118.47       700.42 o
  -3  23   7         58.62         63.26      1097.41 o
  -2  23   7       1794.41       1821.65       469.91 o
  -1  23   7       4089.79       5420.31      1213.73 o
   0  23   7        117.89       -295.30       424.43 o
   1  23   7       2570.97       4662.98      1562.29 o
   2  23   7        201.72       1540.58      1132.92 o
   3  23   7          1.06        219.48       613.26 o
  -5  24   7       2254.09       1684.93       858.61 o
  -4  24   7       1330.06       2356.27       832.76 o
  -3  24   7      11087.62      13566.34      1136.45 o
  -2  24   7       7202.54       8912.06      1610.89 o
  -1  24   7       7477.07       8538.64       740.93 o
   0  24   7        773.40       1742.19       803.70 o
  -2  25   7         14.32       1542.82       742.36 o
 -12   0   8        304.82        382.79       442.74 o
 -10   0   8      17080.05      18447.65      1256.19 o
  -8   0   8       1003.28       1438.87       290.22 o
  -6   0   8        973.73       1518.12       309.13 o
  -4   0   8       2555.98       2821.37       236.72 o
  -2   0   8        244.49        239.58       128.25 o
   0   0   8         15.26       -170.42       170.42 o
   2   0   8        525.27        351.09       200.69 o
   4   0   8      48654.34      45790.58      1062.60 o
   6   0   8       4733.41       4764.77       542.33 o
   8   0   8        448.29        219.48       400.24 o
  10   0   8        254.67       -142.02       471.24 o
 -13   1   8       1542.79       2586.81      2133.57 o
 -12   1   8      70468.51      73378.09      2106.54 o
 -11   1   8        630.70        356.37       437.55 o
 -10   1   8       2437.24       3085.53       334.74 o
  -9   1   8         50.85        -16.10       175.39 o
  -8   1   8         28.89         85.73       198.50 o
  -7   1   8          9.72       -139.24       158.51 o
  -5   1   8      18205.64      17744.71       410.97 o
  -4   1   8         75.65        -25.62       108.41 o
  -3   1   8          6.98         60.23       101.19 o
  -2   1   8       4649.10       4786.78       205.20 o
   0   1   8       1350.18       1387.83       132.86 o
   1   1   8      53837.46      51073.94       788.14 o
   2   1   8          7.18        -22.52       127.92 o
   3   1   8        173.64        137.66       136.41 o
   4   1   8      34202.82      32967.86       596.81 o
   5   1   8      12982.80      13616.04       427.21 o
   6   1   8      15760.29      14426.16       579.95 o
   7   1   8       1755.99       1558.41       332.86 o
   8   1   8         36.60        446.34       490.61 o
   9   1   8        365.27        285.14       745.60 o
  10   1   8        364.46        -75.01       383.10 o
 -13   2   8        936.93       1113.52       887.63 o
 -12   2   8        166.12        -72.55       413.94 o
 -11   2   8          4.97        111.99       308.16 o
 -10   2   8       4390.34       5217.27       426.83 o
  -9   2   8       1818.57       1969.12       261.20 o
  -8   2   8      12654.93      13179.47       380.40 o
  -7   2   8         34.71       -150.73       154.83 o
  -6   2   8        800.55        884.11       170.94 o
  -5   2   8      22062.18      21466.82       392.33 o
  -4   2   8      22443.43      21894.46       370.34 o
  -3   2   8      17191.23      16411.44       338.92 o
  -2   2   8      29159.14      27882.65       730.66 o
  -1   2   8       5739.71       5677.16       193.89 o
   0   2   8       1359.07       1423.71       155.51 o
   1   2   8      70750.27      68994.24       886.40 o
   2   2   8      50610.97      50318.95       694.02 o
   3   2   8        129.62        -64.01       136.31 o
   4   2   8       1362.91       1697.66       188.12 o
   5   2   8       1069.03       1148.23       209.94 o
   6   2   8       1751.53       2112.64       332.47 o
   7   2   8       6325.59       6663.19       690.85 o
   8   2   8      30183.16      29459.54       941.09 o
   9   2   8        103.49        441.17       371.18 o
  10   2   8        517.16        756.51       509.98 o
 -13   3   8          3.53        481.68      1481.50 o
 -12   3   8       2797.42       4018.18      1668.82 o
 -11   3   8          0.41        173.87       400.63 o
 -10   3   8         13.23        444.78       365.98 o
  -9   3   8          9.78         -5.31       237.40 o
  -8   3   8      18677.31      18497.65       442.97 o
  -7   3   8       3333.85       4019.10       257.47 o
  -6   3   8      12593.96      11833.19       311.49 o
  -5   3   8      13363.14      13444.08       309.15 o
  -4   3   8       8309.29       7726.59       262.38 o
  -3   3   8        105.48        -41.37       132.23 o
  -2   3   8      41697.00      41228.12       597.73 o
  -1   3   8       5937.68       5833.25       201.98 o
   0   3   8      10972.40      10348.91       254.75 o
   1   3   8      16167.04      15659.80       524.76 o
   2   3   8       3773.47       3981.71       196.46 o
   3   3   8         39.28        176.66       144.71 o
   4   3   8       2076.73       2189.59       207.00 o
   5   3   8       8433.59       8269.89       458.54 o
   6   3   8       9295.04       9455.05       470.23 o
   7   3   8       3121.99       2907.61       360.29 o
   8   3   8        567.89       1050.93       324.44 o
   9   3   8        126.38       -140.31       455.10 o
  10   3   8       4720.51       5263.68       556.73 o
 -13   4   8        960.28       1311.55       528.80 o
 -12   4   8        173.51        189.52       472.87 o
 -11   4   8         75.50       -367.03       367.03 o
 -10   4   8       1590.28       1840.77       974.80 o
  -9   4   8       2803.64       2807.96       539.07 o
  -8   4   8      77654.95      79245.25      1401.17 o
  -7   4   8       1716.74       2442.68       269.13 o
  -6   4   8         51.66        125.03       198.02 o
  -5   4   8       2128.72       2537.82       228.48 o
  -4   4   8       5128.64       5318.94       239.05 o
  -3   4   8      46159.28      44262.41       643.73 o
  -2   4   8      55547.09      54498.63      1080.11 o
  -1   4   8        185.75        189.21       120.84 o
   0   4   8       1982.95       2012.15       149.96 o
   1   4   8       4560.78       4760.58       194.78 o
   3   4   8         59.77         44.69       143.12 o
   4   4   8        228.18        355.07       214.30 o
   5   4   8        149.65        158.40       286.87 o
   6   4   8       3533.27       3528.82       380.68 o
   7   4   8       1020.27        928.09       294.19 o
   8   4   8     135216.09     129884.12      2675.98 o
   9   4   8       3757.24       4054.82       453.38 o
  10   4   8       2521.71       3753.42       508.97 o
  11   4   8         27.39        260.21       344.66 o
 -13   5   8       4829.36       7791.57      1827.08 o
 -12   5   8       6443.17       7947.22       748.94 o
 -11   5   8        291.31        167.30       616.49 o
 -10   5   8        942.07        856.43       439.01 o
  -9   5   8          1.40       -324.98       324.98 o
  -8   5   8      11159.75      10731.26       558.93 o
  -7   5   8       3865.61       4093.50       308.71 o
  -6   5   8         27.49        -35.55       193.45 o
  -5   5   8      25388.49      24837.35       595.39 o
  -4   5   8       1215.44       1111.35       206.81 o
  -3   5   8       1345.29       1444.90       161.94 o
  -2   5   8      36692.77      36577.64       556.13 o
  -1   5   8      20102.89      20583.91       378.41 o
   0   5   8      23666.63      23804.49       411.48 o
   1   5   8      49705.43      48643.82       684.35 o
   2   5   8        901.28        997.79       155.86 o
   3   5   8        471.79        487.35       133.83 o
   4   5   8      11853.36      11596.92       339.55 o
   5   5   8      30872.07      30901.86       697.10 o
   6   5   8      11150.58      10513.32       506.85 o
   7   5   8        842.47        431.89       282.57 o
   8   5   8        440.30        655.70       319.85 o
   9   5   8       1679.66       1798.62       391.86 o
  10   5   8       3774.27       4509.49       347.42 o
 -13   6   8       1140.74       1237.46      1287.87 o
 -12   6   8         38.83        230.92       453.75 o
 -11   6   8        326.28        797.72       468.81 o
 -10   6   8      11378.78      12091.31      1553.01 o
  -9   6   8       1035.07       1295.55       422.99 o
  -8   6   8          9.67        292.69       319.00 o
  -7   6   8        255.54        122.57       234.74 o
  -6   6   8          0.25       -148.70       202.99 o
  -5   6   8      12243.20      11614.52       390.79 o
  -4   6   8       3227.24       3673.15       264.63 o
  -3   6   8      47443.45      47920.76       806.78 o
  -2   6   8      16080.87      16250.57       404.68 o
  -1   6   8       2373.68       2668.74       172.38 o
   0   6   8       4553.70       4647.22       201.38 o
   1   6   8      36956.95      36240.83       556.76 o
   2   6   8       7584.34       7945.02       242.04 o
   3   6   8        310.45         85.64       170.25 o
   4   6   8      17573.60      17028.66       479.85 o
   5   6   8        676.83        828.29       248.49 o
   6   6   8        556.01        303.99       197.61 o
   7   6   8       2040.02       2137.79       357.52 o
   8   6   8       2863.99       3588.56       506.78 o
   9   6   8       1549.55       1453.58       361.37 o
  10   6   8        122.45        581.09       265.63 o
 -12   7   8     100123.01      97654.82      2482.22 o
 -11   7   8       5286.47       5917.78       690.17 o
 -10   7   8       8282.77       9317.56      1155.77 o
  -9   7   8         42.18       -141.56       363.23 o
  -8   7   8        327.04        -34.07       269.74 o
  -7   7   8          3.51       -106.10       245.67 o
  -6   7   8      37030.79      38973.24       882.63 o
  -5   7   8       3578.74       4132.49       295.82 o
  -4   7   8        490.60        512.16       197.75 o
  -3   7   8       1048.41       1173.43       215.16 o
  -2   7   8       9917.89      10368.99       336.81 o
  -1   7   8        240.35        252.48       171.62 o
   0   7   8      15093.80      14158.80       373.13 o
   1   7   8        765.18        931.53       148.00 o
   2   7   8        179.10        187.58       146.25 o
   3   7   8         44.93        -58.92       200.33 o
   4   7   8      33120.86      31650.85       694.08 o
   5   7   8       1066.62       1103.32       261.82 o
   6   7   8        502.61        625.04       335.68 o
   7   7   8        287.15        473.09       278.87 o
   8   7   8         69.05       -198.28       305.73 o
   9   7   8         17.01       -226.88       381.68 o
  10   7   8       1407.15       1989.50       338.08 o
 -12   8   8        770.52       2440.21      1052.24 o
 -11   8   8         32.54       -213.73       426.68 o
 -10   8   8      18798.07      18318.76       913.72 o
  -9   8   8        298.72        795.69       439.67 o
  -8   8   8       1810.43       1645.52       451.80 o
  -7   8   8       1393.44       1379.35       289.57 o
  -6   8   8        519.88        504.50       258.89 o
  -5   8   8       3871.84       4284.24       346.82 o
  -4   8   8        393.99        357.10       227.69 o
  -3   8   8       5412.18       6000.44       304.61 o
  -2   8   8       8383.13       8477.93       322.93 o
  -1   8   8       5351.67       5409.53       454.79 o
   0   8   8        172.73        -43.06       201.91 o
   1   8   8      31859.60      31623.89       689.95 o
   2   8   8       1974.22       2219.57       290.35 o
   3   8   8        190.92         29.76       148.70 o
   4   8   8       8854.96       9287.14       490.75 o
   5   8   8       1843.74       1654.17       303.54 o
   6   8   8          8.33        202.90       261.81 o
   7   8   8       4853.42       5489.50       467.52 o
   8   8   8       1465.35       1474.83       308.06 o
   9   8   8        756.94       1122.74       805.03 o
  10   8   8        334.92       1226.37       401.72 o
 -12   9   8      14047.18      15451.74      1265.69 o
 -11   9   8       2965.12       2716.34       606.15 o
 -10   9   8        883.56        993.43       548.72 o
  -9   9   8        119.28        904.04       500.29 o
  -8   9   8       1203.73       1216.33       456.50 o
  -7   9   8        297.30        251.56       257.60 o
  -6   9   8        345.48        482.61       251.78 o
  -5   9   8      10403.69      10859.39       452.22 o
  -4   9   8       1085.75        828.00       254.49 o
  -3   9   8        137.85       -211.14       211.14 o
  -2   9   8      24819.10      25017.86       622.19 o
  -1   9   8      42571.42      43877.44      1085.86 o
   0   9   8       1025.62       1151.32       225.83 o
   1   9   8      60260.38      60209.80      1105.58 o
   2   9   8         15.53       -159.14       216.78 o
   3   9   8        652.35        950.07       255.62 o
   4   9   8        826.72        809.09       251.83 o
   5   9   8      43363.05      40442.18      1157.36 o
   6   9   8       6700.29       6842.65       301.29 o
   7   9   8       6145.46       7094.28       367.26 o
   8   9   8        203.05        252.08       237.60 o
   9   9   8        120.03        158.49       286.73 o
  10   9   8         83.20        521.39       312.45 o
 -12  10   8        340.79        576.90       471.26 o
 -11  10   8         10.01        176.86       456.34 o
 -10  10   8          4.25       -301.69       487.38 o
  -9  10   8        859.60        489.76       706.88 o
  -8  10   8      33324.77      33490.70      1173.75 o
  -7  10   8         12.91         21.36       319.99 o
  -6  10   8        205.85        102.69       247.73 o
  -5  10   8        532.02       1096.38       275.92 o
  -4  10   8      11040.16      10968.81       451.34 o
  -3  10   8         33.14        -89.17       192.98 o
  -2  10   8      83602.65      84294.41      1826.89 o
  -1  10   8       3751.37       4441.76       417.70 o
   0  10   8        763.67        661.49       332.46 o
   1  10   8      26839.43      27084.31      1608.94 o
   2  10   8       2595.06       2571.56       336.98 o
   3  10   8       5127.80       5264.51       455.18 o
   4  10   8        115.09       -130.02       209.82 o
   5  10   8       1433.13       1834.42       316.64 o
   6  10   8        534.34        604.27       223.94 o
   7  10   8      16323.10      16845.98       742.19 o
   8  10   8      70558.01      70427.45      1421.44 o
   9  10   8       3310.85       3600.97       378.35 o
  10  10   8       2031.44       2297.72       449.70 o
 -12  11   8       2367.70       4125.19       806.96 o
 -11  11   8         65.41        -84.62       868.24 o
 -10  11   8        503.72        330.16      1036.09 o
  -9  11   8        995.03        490.95       806.94 o
  -8  11   8      17847.58      17697.79       891.30 o
  -7  11   8      13195.06      13429.78       540.69 o
  -6  11   8      16116.43      15534.35       670.12 o
  -5  11   8        266.18        193.75       251.25 o
  -4  11   8        234.52        294.69       239.37 o
  -3  11   8        347.43        122.61       240.58 o
  -2  11   8      52952.93      53662.20      1319.33 o
  -1  11   8       9362.08       9140.96       492.89 o
   0  11   8       6767.97       6285.60       433.67 o
   1  11   8        258.57       -235.05       235.05 o
   2  11   8        525.90        916.39       262.20 o
   3  11   8        694.72        877.09       275.91 o
   4  11   8          1.25        -68.43       258.21 o
   5  11   8       3490.31       4070.86       394.86 o
   6  11   8       4371.52       4980.98       426.83 o
   7  11   8       4235.10       4964.73       639.15 o
   8  11   8        952.26        819.85       477.71 o
   9  11   8       3302.76       4202.17       642.00 o
  10  11   8      15033.24      15978.18       738.98 o
 -11  12   8        193.80        245.38       587.44 o
 -10  12   8        214.16        -24.17       421.53 o
  -9  12   8       7206.35       8571.73       733.88 o
  -8  12   8      30852.95      31167.01      1154.96 o
  -7  12   8       3094.19       3777.59       383.88 o
  -6  12   8          4.90       -145.92       279.36 o
  -5  12   8       5388.63       5893.43       381.29 o
  -4  12   8        805.85        723.98       258.81 o
  -3  12   8      22311.19      22642.82       812.50 o
  -2  12   8      31136.81      31938.54       961.81 o
  -1  12   8        129.94       -124.39       287.46 o
   0  12   8        569.55        642.10       298.96 o
   1  12   8      24276.77      23130.79       764.95 o
   2  12   8       2658.45       3432.58       372.03 o
   3  12   8          3.49        -92.98       274.35 o
   4  12   8       1750.46       1826.07       316.05 o
   5  12   8        602.42        814.35       490.61 o
   6  12   8       2296.96       2527.88       781.15 o
   7  12   8       2452.92       3137.50       574.56 o
   8  12   8      60002.21      58388.83      2152.97 o
   9  12   8      12807.50      12546.71       987.98 o
 -11  13   8        394.51        316.66       590.67 o
 -10  13   8        127.61        382.92       508.34 o
  -9  13   8        243.69        600.07       477.39 o
  -8  13   8       1976.89       1648.31       500.44 o
  -7  13   8        122.43        -81.47       406.93 o
  -6  13   8        545.99        770.23       279.52 o
  -5  13   8      31923.66      30332.51       790.48 o
  -4  13   8       1315.36       1221.56       275.92 o
  -3  13   8       2790.78       3488.80       451.66 o
  -2  13   8      17226.70      18128.50       716.88 o
  -1  13   8        401.74        584.60       321.78 o
   0  13   8      12904.13      12868.02       576.58 o
   1  13   8      30420.89      29806.96       902.19 o
   2  13   8       3136.48       3781.37       386.02 o
   3  13   8       1189.91        997.41       306.88 o
   4  13   8      12824.02      12421.72       586.76 o
   5  13   8      15384.38      15445.07       661.97 o
   6  13   8       8194.95       9176.96       540.90 o
   7  13   8         81.77       -190.65       509.97 o
   8  13   8        142.15        290.49       490.61 o
   9  13   8       1400.82       1788.19       613.28 o
 -11  14   8       1652.74       2743.63       768.22 o
 -10  14   8       4012.45       5560.83       725.40 o
  -9  14   8       1356.34       1900.20       558.06 o
  -8  14   8       2312.54       2057.58       545.50 o
  -7  14   8       1219.64       1557.40       448.38 o
  -6  14   8         88.96       -258.28       258.28 o
  -5  14   8       3558.49       4592.69       390.07 o
  -4  14   8          8.12         87.43       356.38 o
  -3  14   8      25509.60      27179.29       920.44 o
  -2  14   8       4166.54       5255.03       463.35 o
  -1  14   8          0.65       -186.88       267.46 o
   0  14   8        143.48       -286.59       286.59 o
   1  14   8         16.00        247.82       642.31 o
   2  14   8       5881.75       6135.12       444.69 o
   3  14   8       1542.86       1244.45       325.21 o
   4  14   8       8208.91       8039.87       501.98 o
   5  14   8        511.11        472.62       299.61 o
   6  14   8        254.90       -183.61       301.47 o
   7  14   8        120.69       -111.32       317.22 o
   8  14   8       1714.33       1541.37       664.93 o
   9  14   8         23.40        994.12       574.52 o
 -10  15   8        417.62        185.92       537.12 o
  -9  15   8        141.89       1188.84       903.75 o
  -8  15   8        524.62       -377.23       445.67 o
  -7  15   8       4470.11       5399.65       633.33 o
  -6  15   8      47152.80      44005.85      1036.02 o
  -5  15   8        669.34        824.02       291.33 o
  -4  15   8        565.62        487.25       376.57 o
  -3  15   8        114.20       -307.88       307.88 o
  -2  15   8       2932.90       3449.83       460.80 o
  -1  15   8      10120.52      11185.92       590.97 o
   0  15   8          8.28       -361.50       361.50 o
   1  15   8       6983.92       7110.81       494.59 o
   2  15   8         38.34       -268.85       268.85 o
   3  15   8        488.70        823.77       314.07 o
   4  15   8       7736.44       8381.66       530.12 o
   5  15   8      13204.40      11944.49       681.28 o
   6  15   8        516.33        435.42       340.04 o
   7  15   8       2022.83       3329.27       446.24 o
   8  15   8        776.13       1241.11       408.06 o
 -10  16   8        654.85        438.97       671.36 o
  -9  16   8        521.48        -32.53       516.43 o
  -8  16   8       1195.87       1500.86       548.97 o
  -7  16   8          0.12        484.90       417.43 o
  -6  16   8       1196.26        669.35       309.78 o
  -5  16   8       3653.30       4128.10       407.69 o
  -4  16   8       9876.85       8930.65       603.98 o
  -3  16   8       1156.68       1545.76       408.53 o
  -2  16   8       6429.44       7358.59       547.63 o
  -1  16   8       1879.43       1623.33       396.13 o
   0  16   8       1187.44       1435.45       333.63 o
   1  16   8      23266.36      23055.94       835.57 o
   2  16   8        713.61        390.07       321.59 o
   3  16   8       1728.42       1838.07       832.78 o
   4  16   8       2183.39       2109.72       395.89 o
   5  16   8       1858.39       1949.55       398.47 o
   6  16   8        231.42        106.15       327.13 o
   7  16   8      10150.00      11749.67       656.71 o
   8  16   8       3300.99       5635.95       819.89 o
  -9  17   8        486.72       1016.22       884.39 o
  -8  17   8       6220.81       5975.82       737.68 o
  -7  17   8       2633.13       3054.07       561.59 o
  -6  17   8        972.10        583.52       591.30 o
  -5  17   8       6280.09       7279.08       647.52 o
  -4  17   8       2315.26       2807.85       479.76 o
  -3  17   8         58.59       -334.92       334.92 o
  -2  17   8       4711.15       5484.88       550.98 o
  -1  17   8      37331.07      36929.71      1125.57 o
   0  17   8       9607.68       9226.69       583.58 o
   1  17   8      21080.20      20705.64       807.04 o
   2  17   8        381.59       -112.97       310.40 o
   3  17   8        636.92        901.72       438.97 o
   4  17   8        338.94         79.79       337.90 o
   5  17   8      25966.10      25681.51       930.17 o
   6  17   8        737.62        717.09       383.11 o
   7  17   8       8188.58       8277.56       581.02 o
  -9  18   8       8888.10       8974.86       994.34 o
  -8  18   8      34320.00      31752.73      2180.56 o
  -7  18   8       4298.50       4582.44       642.11 o
  -6  18   8         65.88        -68.13       451.34 o
  -5  18   8         33.53        152.95       439.05 o
  -4  18   8       3582.02       3517.00       537.75 o
  -3  18   8       9910.57       8291.28       590.21 o
  -2  18   8      12556.30      12932.03       678.53 o
  -1  18   8       3257.29       4244.68       512.89 o
   0  18   8         96.02        418.25       370.99 o
   1  18   8       9603.21      10287.76       609.32 o
   2  18   8      12174.68      12248.21       638.48 o
   3  18   8       2066.53       2643.16       431.93 o
   4  18   8        733.93        958.52       366.71 o
   5  18   8         29.94       -215.55       451.87 o
   6  18   8        989.25       1323.53       418.76 o
   7  18   8      15648.15      15387.35       771.72 o
  -8  19   8       4155.18       5386.94       727.22 o
  -7  19   8       9134.37       9196.99       810.41 o
  -6  19   8       5899.54       6899.79       705.94 o
  -5  19   8       3874.34       4803.44       595.47 o
  -4  19   8         21.46         91.29       403.95 o
  -3  19   8       2669.46       2638.34       502.14 o
  -2  19   8       9359.13      10373.63       971.78 o
  -1  19   8        619.94        394.37       421.53 o
   0  19   8       3958.29       4396.45       532.01 o
   1  19   8       1893.95       1927.87       437.08 o
   2  19   8       3958.82       4249.91       514.75 o
   3  19   8         48.84       -163.23       325.35 o
   4  19   8        259.63       1129.92       378.78 o
   5  19   8       3949.13       4707.01      1032.96 o
   6  19   8       8432.20       9109.56       745.75 o
  -7  20   8        238.45         56.08       526.11 o
  -6  20   8        184.08        546.68       520.13 o
  -5  20   8       6460.31       7092.45       712.02 o
  -4  20   8       3000.26       3506.21       559.19 o
  -3  20   8      38303.00      37608.50      1230.34 o
  -2  20   8        548.73        292.92       464.79 o
  -1  20   8        848.09       1062.28       423.43 o
   0  20   8       1758.45       2163.18       481.57 o
   1  20   8       1520.04       2813.36       478.85 o
   2  20   8      26951.38      27598.20       993.78 o
   3  20   8         11.81       -335.19       359.26 o
   4  20   8        300.58        340.47       435.74 o
   5  20   8        482.48       1350.45       436.51 o
   6  20   8        733.87       1600.95       555.17 o
  -6  21   8       6335.40       7151.58      1062.07 o
  -5  21   8      13911.75      13919.92       830.71 o
  -4  21   8       2280.27       2450.33       522.82 o
  -3  21   8        737.73        757.69       477.70 o
  -2  21   8       1130.80       1526.86       437.93 o
  -1  21   8         15.01        270.64       426.05 o
   0  21   8       7711.01       8273.68       620.01 o
   1  21   8        146.10         48.43       542.25 o
   2  21   8       1884.71       3070.60      1016.76 o
   3  21   8         77.73         36.26       693.95 o
   4  21   8      13042.11      14325.20      3286.82 o
   5  21   8        137.42       1078.04       568.07 o
  -6  22   8       1197.84        800.48       819.85 o
  -5  22   8         97.17        583.73       697.18 o
  -4  22   8        183.34        289.98       509.97 o
  -3  22   8         14.17         54.65       440.04 o
  -2  22   8          2.81       -427.29       427.29 o
  -1  22   8        150.24        407.73       430.77 o
   0  22   8         56.37       -135.56       387.32 o
   1  22   8       4465.70       5977.08      1110.44 o
   2  22   8        568.39       1177.10      1294.31 o
   3  22   8        441.60       1531.30      1184.57 o
   4  22   8       2032.29       4228.45       723.03 o
  -4  23   8        442.81        858.57       703.64 o
  -3  23   8         72.97       -443.78       475.68 o
  -2  23   8        111.01        142.02       729.45 o
  -1  23   8      13226.40      14147.16       823.40 o
   0  23   8      11648.85      12822.38      1788.64 o
   1  23   8      10960.35      11629.27      2150.20 o
   2  23   8         95.47       1555.74       619.71 o
  -3  24   8       1572.63       1768.83       755.30 o
  -2  24   8       5475.98       7637.67       968.43 o
  -1  24   8       5721.42       9038.71       936.15 o
   0  24   8       1421.85       4118.64       748.84 o
   1  24   8      17163.85      21434.08      1227.02 o
 -13   0   9       4259.20       6333.34       813.46 o
 -11   0   9       1756.60       2104.54       561.64 o
  -9   0   9      15974.17      16949.16       600.22 o
  -7   0   9       1439.72       1891.78       295.29 o
  -5   0   9     132145.84     122700.45      6951.08 o
  -3   0   9      16682.38      15790.37       566.34 o
  -1   0   9         49.51        -43.57       214.01 o
   1   0   9      80972.38      80718.57      1645.86 o
   3   0   9        215.32        -95.96       201.25 o
   5   0   9        171.27        180.75       277.58 o
   7   0   9       7948.95       9220.34       716.71 o
   9   0   9      12780.36      13115.17       968.62 o
 -13   1   9       7337.58       9265.07       923.28 o
 -12   1   9      10270.53      12274.47       661.85 o
 -11   1   9        166.02        256.57       404.34 o
 -10   1   9        490.40        320.06       287.95 o
  -9   1   9        124.74         99.57       187.74 o
  -8   1   9        717.94        754.07       187.05 o
  -7   1   9        210.06        -51.54       181.05 o
  -6   1   9      20115.38      19016.84       487.81 o
  -5   1   9      59735.77      56257.86       821.66 o
  -4   1   9        305.58        353.12       200.00 o
  -3   1   9        720.71        858.02       183.38 o
  -2   1   9      10682.23      10648.53       380.95 o
  -1   1   9       5806.26       5053.64       324.93 o
   0   1   9      40386.27      38513.38       659.79 o
   1   1   9      22742.54      22419.95       463.98 o
   2   1   9         15.22        -52.40       142.54 o
   3   1   9       1945.17       1767.19       196.78 o
   4   1   9      22809.45      22829.26       492.32 o
   5   1   9      15816.62      15677.97       600.54 o
   6   1   9       1617.03       1432.64       312.67 o
   7   1   9        392.24       -105.53       261.72 o
   8   1   9         81.21        123.67       317.02 o
   9   1   9       3962.85       4978.66       501.16 o
  10   1   9        102.06         61.77       394.30 o
 -13   2   9         34.76        556.33      1236.20 o
 -12   2   9         45.59        310.92      1426.63 o
 -11   2   9        741.76        470.28       315.05 o
 -10   2   9       2519.46       3826.45       423.45 o
  -9   2   9      33291.65      34120.19       675.05 o
  -8   2   9         19.55       -165.75       207.41 o
  -7   2   9          2.69       -198.69       198.69 o
  -6   2   9       3160.68       3433.76       260.42 o
  -5   2   9      11579.56      11455.34       332.32 o
  -4   2   9         29.92         65.68       150.67 o
  -3   2   9       2397.35       2658.57       232.82 o
  -2   2   9      15297.98      15594.24       387.51 o
  -1   2   9          2.55        -84.93       149.59 o
   0   2   9      11625.84      11754.54       400.40 o
   1   2   9      46998.13      45458.31       749.00 o
   2   2   9      66809.90      64277.00       979.47 o
   3   2   9       7567.26       7235.29       278.09 o
   4   2   9      14894.01      14575.34       389.83 o
   5   2   9        106.88       -147.62       181.67 o
   6   2   9       1227.97       1336.05       497.08 o
   7   2   9      14935.96      14318.61       634.76 o
   8   2   9      13712.88      13863.63       657.36 o
   9   2   9        480.42       -179.83       309.86 o
  10   2   9        146.02        681.23       806.92 o
 -13   3   9       5672.34       6915.45       755.68 o
 -12   3   9       2206.56       2126.92       997.40 o
 -11   3   9       2260.07       2211.03       655.26 o
 -10   3   9         17.45       -519.65      1226.51 o
  -9   3   9       5978.34       7027.33       473.01 o
  -8   3   9        530.10        426.13       238.89 o
  -7   3   9      16995.78      17253.11       493.54 o
  -6   3   9       5255.07       5813.98       322.37 o
  -5   3   9       4712.35       5207.99       268.57 o
  -4   3   9         95.76        -62.75       154.91 o
  -3   3   9       4658.62       4949.91       231.12 o
  -2   3   9       8573.72       8465.52       328.09 o
  -1   3   9       4381.21       4439.48       287.03 o
   0   3   9       6170.93       6680.94       266.86 o
   1   3   9      11125.88      11172.07       392.41 o
   2   3   9         43.38        -99.67       144.46 o
   3   3   9       6357.90       5870.11       260.84 o
   4   3   9       9975.46       9841.12       462.35 o
   5   3   9         25.06        181.35       191.41 o
   6   3   9       1754.70       1765.67       451.90 o
   7   3   9       6110.29       7004.54       525.02 o
   8   3   9        102.86       -109.12       377.64 o
   9   3   9        158.87        176.12       346.10 o
  10   3   9       1049.52       1319.07       456.70 o
 -13   4   9       2323.82       4437.57      1788.23 o
 -12   4   9          9.63       -232.31      1371.76 o
 -11   4   9       5558.48       6540.22       665.80 o
 -10   4   9        733.67        731.92       987.69 o
  -9   4   9     121099.89     125540.80      2767.39 o
  -8   4   9       1427.12       1818.93       282.37 o
  -7   4   9        524.41        443.85       235.88 o
  -6   4   9         84.55         27.26       202.84 o
  -5   4   9       1554.69       1408.47       234.46 o
  -4   4   9        471.69        429.36       200.33 o
  -3   4   9      51852.84      51614.27       741.13 o
  -2   4   9       2063.69       2443.26       187.04 o
  -1   4   9          4.13        -47.81       138.35 o
   0   4   9       4464.75       4741.89       250.14 o
   1   4   9      46482.11      44934.55       747.95 o
   2   4   9      17608.11      16387.88       807.44 o
   3   4   9       7830.50       7363.08       283.62 o
   4   4   9       1420.13       1513.63       199.64 o
   5   4   9        941.47       1270.37       271.16 o
   6   4   9       1106.71        967.98       292.04 o
   7   4   9      26706.06      26156.75       870.00 o
   8   4   9       5264.05       6214.57       509.01 o
   9   4   9        693.88        881.78       613.27 o
  10   4   9         93.56       -358.90       384.72 o
 -13   5   9        825.43       2698.75      2869.45 o
 -12   5   9       5627.46       7800.21       728.33 o
 -11   5   9       1992.45       1408.12       519.68 o
 -10   5   9          2.91       -144.04       580.98 o
  -9   5   9       4048.65       5040.42       626.24 o
  -8   5   9        748.44        747.71       240.29 o
  -7   5   9      13935.63      13980.38       445.01 o
  -6   5   9       2858.60       3481.49       289.20 o
  -5   5   9       5327.85       5547.76       320.34 o
  -4   5   9        205.46        235.46       187.28 o
  -3   5   9       2683.28       3517.96       261.11 o
  -2   5   9      33638.73      32938.12       619.69 o
  -1   5   9       2203.30       2710.62       187.83 o
   0   5   9      42997.38      41195.35       621.92 o
   1   5   9      12258.68      11930.63       342.59 o
   2   5   9         94.17         67.80       151.72 o
   3   5   9        362.66        174.64       165.65 o
   4   5   9      48327.14      47503.90       935.36 o
   5   5   9       3154.18       3250.46       284.03 o
   6   5   9        966.75        914.87       301.17 o
   7   5   9        976.04       1528.91       332.38 o
   8   5   9        184.24       -208.83       311.45 o
   9   5   9        339.30        -88.21       664.90 o
  10   5   9       1526.10       2285.27       684.29 o
 -13   6   9        866.74       3556.96       710.10 o
 -12   6   9         32.76        209.12       903.75 o
 -11   6   9         11.20       -435.27       435.27 o
 -10   6   9       1423.23       2268.56       511.42 o
  -9   6   9       3136.29       4007.41       552.11 o
  -8   6   9        362.75        179.72       294.58 o
  -7   6   9        649.37        719.19       239.47 o
  -6   6   9        310.20       -118.62       242.26 o
  -5   6   9      41150.66      40653.50       769.54 o
  -4   6   9       4016.29       4821.47       296.96 o
  -3   6   9       4444.93       4644.19       287.63 o
  -2   6   9      23069.24      23599.15       513.81 o
  -1   6   9          0.62       -159.22       165.29 o
   0   6   9       2106.31       2287.67       219.45 o
   1   6   9      20556.03      20461.88       397.56 o
   2   6   9      15759.97      15439.05       345.64 o
   3   6   9        461.82        246.58       189.71 o
   4   6   9      17868.99      17364.34       574.48 o
   5   6   9         82.35        -27.85       262.18 o
   6   6   9         67.46        -74.15       257.87 o
   7   6   9       1012.22        727.76       326.16 o
   8   6   9      19928.54      18789.70       774.11 o
   9   6   9       1487.84       1573.44       427.27 o
  10   6   9        539.94       1189.41       363.81 o
 -12   7   9         67.54        319.70      1549.28 o
 -11   7   9       2575.50       3067.15       571.33 o
 -10   7   9         31.94        184.79       414.54 o
  -9   7   9        177.38        236.12       406.69 o
  -8   7   9         25.72       -271.95       271.95 o
  -7   7   9       1565.00       1754.34       309.31 o
  -6   7   9       9891.50       9456.58       382.14 o
  -5   7   9      44969.36      43773.63      1139.54 o
  -4   7   9        122.16       -190.47       190.47 o
  -3   7   9       3594.74       4057.26       278.84 o
  -2   7   9        694.08        662.45       247.85 o
  -1   7   9       8388.25       7624.91       590.25 o
   0   7   9       2253.94       2249.61       228.87 o
   1   7   9      12137.05      12146.79       362.17 o
   2   7   9         45.87        -98.24       155.92 o
   3   7   9       1404.91       1523.87       178.16 o
   5   7   9      38860.40      38009.51       828.07 o
   6   7   9        582.63        358.87       283.95 o
   7   7   9        327.57        661.43       288.26 o
   8   7   9         25.76       -304.20       304.20 o
   9   7   9       3686.80       5197.27       438.30 o
  10   7   9       4238.83       6309.37       514.75 o
 -12   8   9         94.44        752.08      1149.05 o
 -11   8   9        728.99       -110.48      1055.47 o
 -10   8   9         16.36       -408.09       418.49 o
  -9   8   9       1103.52       2303.19       501.35 o
  -8   8   9          1.73       -293.84       293.84 o
  -7   8   9         21.88        226.08       272.68 o
  -6   8   9       5673.95       5591.25       382.99 o
  -5   8   9      18170.37      18430.65       572.46 o
  -4   8   9         25.15         59.86       194.17 o
  -3   8   9       5629.98       6009.67       318.93 o
  -2   8   9      17016.72      17332.89       446.79 o
  -1   8   9         89.63       -168.08       168.08 o
   0   8   9       9418.72       9405.90       339.04 o
   1   8   9      46685.63      45928.03       797.47 o
   2   8   9       2882.09       3156.17       246.89 o
   3   8   9      15433.86      14870.21       404.11 o
   4   8   9       1291.15       1617.07       239.23 o
   5   8   9        349.62        454.83       187.95 o
   6   8   9       2135.46       2364.70       290.53 o
   7   8   9       1064.66       1008.19       339.50 o
   8   8   9       3174.04       4296.60       531.87 o
   9   8   9       3440.68       4622.81       473.15 o
  10   8   9          3.89       1073.54       587.43 o
 -12   9   9       4521.92       4796.83       737.45 o
 -11   9   9        941.62        639.53       600.36 o
 -10   9   9        197.01        510.69      1562.20 o
  -9   9   9       1667.56       2080.81       515.67 o
  -8   9   9       2682.89       3399.19       533.76 o
  -7   9   9       5344.39       5865.93       431.08 o
  -6   9   9      28716.41      27870.32       746.99 o
  -5   9   9        642.26        889.06       268.79 o
  -4   9   9        199.93        -44.81       236.58 o
  -3   9   9          9.71       -214.23       214.23 o
  -2   9   9      63627.05      63124.93      1028.51 o
  -1   9   9       1539.59       1662.61       228.41 o
   0   9   9      22760.13      22164.15       510.14 o
   1   9   9       4429.12       5387.00       297.53 o
   2   9   9         90.52        -16.59       197.87 o
   3   9   9       5987.46       5725.04       397.12 o
   4   9   9      20675.44      20737.01       706.38 o
   5   9   9      24504.64      23277.93       772.56 o
   6   9   9       1375.89       1336.31       458.35 o
   7   9   9        121.76        539.03       227.76 o
   8   9   9        283.16        765.19       262.06 o
   9   9   9       1133.82       2035.34       327.96 o
  10   9   9         72.51        985.94       758.50 o
 -12  10   9        123.07       1245.88       658.45 o
 -11  10   9        596.13        692.60       531.46 o
 -10  10   9       3044.86       4748.57      1142.69 o
  -9  10   9      84458.10      84625.85      2142.65 o
  -8  10   9       9333.14      10176.33       845.88 o
  -7  10   9       1040.17        878.80       315.85 o
  -6  10   9        244.78       -327.69       454.58 o
  -5  10   9          9.21         79.60       237.95 o
  -4  10   9        783.41        583.60       235.67 o
  -3  10   9       6020.91       6146.44       429.23 o
  -2  10   9      31514.81      29967.28       724.57 o
  -1  10   9        811.25        673.87       226.03 o
   0  10   9        887.25       1136.15       474.48 o
   1  10   9      14515.33      14756.63       642.62 o
   2  10   9        192.42        -46.85       221.07 o
   3  10   9       7633.32       7344.78       440.57 o
   4  10   9       3247.73       3234.14       397.04 o
   5  10   9         72.54        -33.08       309.86 o
   6  10   9         11.94        183.23       296.28 o
   7  10   9      25226.74      23888.01      1227.34 o
   8  10   9        464.58        -83.92       458.33 o
   9  10   9        406.86        697.18       542.25 o
 -11  11   9       2208.22       2532.66      1107.15 o
 -10  11   9        485.12        740.12       542.52 o
  -9  11   9       6736.76       7569.24       965.25 o
  -8  11   9       8332.36       9197.33      1475.39 o
  -7  11   9      21128.04      21429.21       682.86 o
  -6  11   9         47.57         97.20       273.79 o
  -5  11   9       1346.01       1477.68       293.11 o
  -4  11   9        464.78        220.19       245.35 o
  -3  11   9       2710.73       3456.24       328.22 o
  -2  11   9       5536.59       6432.39       402.18 o
  -1  11   9       4348.94       4632.61       435.11 o
   0  11   9        186.25        204.84       271.34 o
   1  11   9       3013.88       3551.00       399.27 o
   2  11   9         24.75         66.98       265.60 o
   3  11   9        972.65       1197.49       300.18 o
   4  11   9       4025.44       4524.42       426.68 o
   5  11   9         81.40        332.27       285.26 o
   6  11   9          2.00         93.55       269.20 o
   7  11   9       4986.78       6794.05       533.60 o
   8  11   9         67.85        -83.92       477.70 o
 -11  12   9        115.83        -70.41      1507.32 o
 -10  12   9       4803.32       6177.72       732.27 o
  -9  12   9      60329.09      59223.84      2408.49 o
  -8  12   9       6582.91       7019.30       631.68 o
  -7  12   9          3.37       -162.64       287.82 o
  -6  12   9         31.40       -136.78       277.26 o
  -5  12   9        275.81        316.98       250.18 o
  -4  12   9       2912.79       3125.30       345.82 o
  -3  12   9      22482.81      23520.58       657.77 o
  -2  12   9        805.08       1233.39       271.56 o
  -1  12   9        640.40       1053.22       346.83 o
   0  12   9         50.14       -141.67       246.47 o
   1  12   9       7994.19       8939.27       506.74 o
   2  12   9      37330.35      36391.33      1025.76 o
   3  12   9        296.26        545.96       277.99 o
   4  12   9       7900.05       7599.00       548.83 o
   5  12   9          0.32        159.49       262.86 o
   6  12   9        474.50        201.04       287.47 o
   7  12   9       8314.47       8843.21      1481.82 o
   8  12   9      23266.76      24266.49       915.66 o
 -10  13   9        298.79       -596.85       661.68 o
  -9  13   9        579.31       1602.56       513.23 o
  -8  13   9       1066.68       1040.03       511.23 o
  -7  13   9       2110.37       2331.14       366.99 o
  -6  13   9         75.41        -34.53       287.21 o
  -5  13   9      10626.04      10173.95       479.83 o
  -4  13   9        322.23        201.72       253.79 o
  -3  13   9       2305.61       2799.83       332.44 o
  -2  13   9      22425.03      22518.32       803.79 o
  -1  13   9      11777.98      11692.81       593.41 o
   0  13   9       2146.17       2356.20       385.72 o
   1  13   9       5532.58       5967.30       473.75 o
   2  13   9        187.81        363.55       285.84 o
   3  13   9        496.36        514.61       298.75 o
   4  13   9      52484.75      48908.00      1341.50 o
   5  13   9       1241.51       1136.43       353.57 o
   6  13   9        350.79       1020.55       438.97 o
   7  13   9        287.08        187.48       323.70 o
   8  13   9        445.76       1493.03       407.60 o
 -10  14   9          0.80        575.21       531.03 o
  -9  14   9       2461.46       2458.55       564.85 o
  -8  14   9          2.97       -161.99       415.56 o
  -7  14   9          0.67         -7.72       619.71 o
  -6  14   9       2986.12       3730.71       410.20 o
  -5  14   9      32192.78      31652.87       834.43 o
  -4  14   9       4398.93       5631.58       416.45 o
  -3  14   9          7.30       -165.72       340.04 o
  -2  14   9       3865.08       4756.60       497.35 o
  -1  14   9        299.81        351.75       326.16 o
   0  14   9         18.87       -201.66       283.95 o
   1  14   9      15565.78      15569.76       673.58 o
   2  14   9      22242.08      21764.77       787.90 o
   3  14   9        168.50          8.82       406.69 o
   4  14   9       4118.94       4365.48       456.51 o
   5  14   9        102.20        222.31       313.08 o
   6  14   9        464.16         72.80       321.59 o
   7  14   9       1153.70       1694.54       407.61 o
   8  14   9       4130.15       5326.18       787.63 o
 -10  15   9         50.19       1387.90       684.27 o
  -9  15   9         93.02       -416.34      1120.00 o
  -8  15   9       1076.35       2297.65       552.92 o
  -7  15   9        104.24       -114.83       435.74 o
  -6  15   9       5990.32       6818.96       453.96 o
  -5  15   9      22955.48      21677.57       692.29 o
  -4  15   9        243.90       -258.14       258.14 o
  -3  15   9         18.15        105.05       351.39 o
  -2  15   9       2690.24       3429.05       470.19 o
  -1  15   9        122.77       -113.67       325.20 o
   0  15   9      16057.87      16082.65      1217.41 o
   1  15   9       3727.14       4766.65       486.04 o
   2  15   9        184.75       -223.26       278.48 o
   3  15   9        421.19       -147.44       284.61 o
   4  15   9        899.23       1721.08       364.84 o
   5  15   9      27135.62      26576.43      1094.97 o
   6  15   9       2060.80       3187.22       532.59 o
   7  15   9        523.75       1096.24       385.53 o
   8  15   9         26.90        593.89       535.79 o
  -9  16   9         67.95       -551.93       551.93 o
  -8  16   9        270.61        314.32       651.99 o
  -7  16   9         79.87        143.56       509.97 o
  -6  16   9       3039.09       3027.21       419.72 o
  -5  16   9      11868.27      11226.30       529.28 o
  -4  16   9       3707.50       3989.36       407.25 o
  -3  16   9        202.89        415.45       382.70 o
  -2  16   9      11434.82      12282.68       665.90 o
  -1  16   9       1319.36       1237.70       377.71 o
   0  16   9       9040.59       8741.93       570.51 o
   1  16   9      14046.93      14536.02       684.92 o
   2  16   9        205.19       -319.73       671.36 o
   3  16   9       9722.33       8877.68       558.63 o
   4  16   9       5428.00       6957.89       533.20 o
   5  16   9        355.73        310.12       726.23 o
   6  16   9         14.78        299.41       542.25 o
   7  16   9       1888.46       3261.24       823.09 o
  -9  17   9       1030.59       2059.30       748.84 o
  -8  17   9      10896.27      11557.21       846.71 o
  -7  17   9       2449.21       3755.12       611.15 o
  -6  17   9       7535.87       7880.49       497.19 o
  -5  17   9         41.58         35.95       300.40 o
  -4  17   9         55.56        216.25       406.25 o
  -3  17   9        255.61       -270.07       362.35 o
  -2  17   9       9708.54       9526.51       627.69 o
  -1  17   9       5411.91       6668.62       583.88 o
   0  17   9      16357.85      16675.56       748.56 o
   1  17   9       1062.45       1341.72       385.11 o
   2  17   9        170.28       -268.85       308.45 o
   3  17   9       6160.40       7133.92       556.83 o
   4  17   9       9484.11       9436.55       849.09 o
   5  17   9      11416.17      10998.58       651.73 o
   6  17   9       1575.25       1716.85       427.85 o
   7  17   9       1198.43       1342.75       645.55 o
  -8  18   9      16907.29      16729.68       926.27 o
  -7  18   9         52.37        373.70       515.79 o
  -6  18   9        143.64        326.49       344.12 o
  -5  18   9        601.05        645.08       462.66 o
  -4  18   9       1063.72       1195.38       526.12 o
  -3  18   9      19676.75      20557.25       883.50 o
  -2  18   9       1497.46       1389.38       422.22 o
  -1  18   9        745.50        489.98       419.65 o
   0  18   9       1789.33       1867.62       435.06 o
   1  18   9       4888.47       6231.92       567.26 o
   2  18   9       1689.12       1936.04       416.33 o
   3  18   9       3317.86       4086.62       719.83 o
   4  18   9         92.06       -182.16       338.91 o
   5  18   9         35.29        223.42       380.14 o
   6  18   9       2303.35       2369.24       723.04 o
  -7  19   9       6128.32       6546.24       740.56 o
  -6  19   9          0.60       -230.05       468.73 o
  -5  19   9          6.46        199.08       331.56 o
  -4  19   9        113.59         41.15      1007.03 o
  -3  19   9      10012.66       9343.94       664.03 o
  -2  19   9       5528.05       6591.25       861.91 o
  -1  19   9       5746.00       6652.38       971.68 o
   0  19   9         14.85       -182.66       368.97 o
   1  19   9       1701.48       2020.64       548.73 o
   2  19   9         93.76        -87.15       397.00 o
   3  19   9         70.46        307.58       385.98 o
   4  19   9      17947.15      17556.10      1262.59 o
   5  19   9       1392.96       1859.38       452.11 o
  -7  20   9         27.23        787.55       697.18 o
  -6  20   9        211.25        317.25       515.54 o
  -5  20   9       2816.22       3383.08       454.85 o
  -4  20   9         56.40       -258.40       465.52 o
  -3  20   9       7282.54       8622.80       712.04 o
  -2  20   9       7007.81       7712.62       668.14 o
  -1  20   9       1076.10       1096.44       457.92 o
   0  20   9         24.93       -282.76       406.69 o
   1  20   9       3025.08       3685.23       710.14 o
   2  20   9      34528.27      34649.70      1163.68 o
   3  20   9       3585.11       4596.40      1000.67 o
   4  20   9       8792.25       8949.02       981.42 o
   5  20   9        949.42        994.14       671.37 o
  -5  21   9      15657.62      14653.60       913.78 o
  -4  21   9        178.90        505.96       470.09 o
  -3  21   9        735.26        686.71       472.03 o
  -2  21   9       3143.46       4064.96       573.23 o
  -1  21   9      10391.84      10358.87      1033.13 o
   0  21   9        870.62       1126.56       468.02 o
   1  21   9       4776.45       6710.92      1342.87 o
   2  21   9        523.66        987.68       710.10 o
   3  21   9        743.75       1317.00       477.93 o
   4  21   9      23361.87      26707.81      1388.68 o
  -4  22   9      23609.40      22602.92      1379.01 o
  -3  22   9       6766.52       8409.07       748.05 o
  -2  22   9         96.05        608.43       948.94 o
  -1  22   9         54.02        269.75       456.70 o
   0  22   9       3209.66       3511.98       890.91 o
   1  22   9       5008.43       5765.32       955.51 o
   2  22   9       3818.32       5754.47      1665.63 o
   3  22   9         21.95       1504.09       619.71 o
  -2  23   9      11278.97      13398.47      1110.62 o
  -1  23   9      10521.77      11403.02      1033.12 o
   0  23   9      15203.33      17132.29      1168.84 o
  -8   0  10       2376.08       2794.44       496.75 o
  -6   0  10      55658.57      51597.59      1291.75 o
  -4   0  10      60177.85      56099.97      1302.87 o
  -2   0  10       3942.44       4262.17       388.71 o
   0   0  10      10859.24      10908.21       475.21 o
   2   0  10          3.98       -158.42       216.83 o
   4   0  10       2437.31       2416.24       551.97 o
   6   0  10      17489.97      16140.08       949.42 o
   8   0  10       1449.47       1304.03       516.45 o
 -10   1  10        340.93       -903.75       903.75 o
  -9   1  10        869.65        931.10       347.84 o
  -8   1  10       2332.66       2633.87       392.47 o
  -7   1  10       1040.38        896.70       312.66 o
  -6   1  10     114022.48     108072.21      1581.62 o
  -5   1  10         18.74        -42.93       205.03 o
  -4   1  10       1150.42       1032.89       218.81 o
  -3   1  10       5551.72       5511.71       272.38 o
  -2   1  10       2239.18       2600.13       280.36 o
  -1   1  10         56.16         99.01       143.59 o
   0   1  10      14737.07      13777.16       374.32 o
   1   1  10       8919.85       9136.16       413.52 o
   2   1  10          4.17       -150.81       150.81 o
   3   1  10       6228.99       5898.66       275.17 o
   4   1  10      27866.01      28481.24       585.41 o
   5   1  10      20075.88      20016.16       742.82 o
   6   1  10       4263.73       5470.66       658.53 o
   7   1  10        990.45       1150.94       355.26 o
   8   1  10        105.54         47.96       340.04 o
   9   1  10        459.26        355.73       367.96 o
 -11   2  10        115.98       -916.66       916.66 o
 -10   2  10       1014.67        -96.83       877.95 o
  -9   2  10       6627.76       7618.90       514.67 o
  -8   2  10        170.14        176.30       297.80 o
  -7   2  10        358.51        425.30       283.47 o
  -6   2  10       5616.77       6409.69       418.44 o
  -5   2  10        727.95        814.78       223.02 o
  -4   2  10       8609.13       7979.51       334.20 o
  -3   2  10      23073.52      23351.13       516.02 o
  -2   2  10      11863.89      12097.53       365.28 o
  -1   2  10         32.03         57.19       150.99 o
   0   2  10       3911.14       5112.60       328.54 o
   1   2  10     131981.25     127648.92      1742.70 o
   2   2  10        157.26        165.27       158.64 o
   3   2  10      16512.94      15744.47       444.69 o
   4   2  10        557.31        598.31       190.48 o
   5   2  10       2650.05       2906.03       367.46 o
   6   2  10       2961.29       3322.32       397.15 o
   7   2  10      42486.36      40133.00      1153.86 o
   8   2  10      17336.57      17853.34       762.60 o
   9   2  10        364.42        -38.73       535.80 o
 -12   3  10          3.92        660.38      1297.52 o
 -11   3  10       1558.18       2044.53      1203.97 o
 -10   3  10        103.59       -839.20       903.75 o
  -9   3  10         40.40       -311.35       311.35 o
  -8   3  10       5773.26       6893.02       477.02 o
  -7   3  10        618.75       1179.19       320.35 o
  -6   3  10       4485.57       4779.35       391.85 o
  -5   3  10          6.83       -240.67       248.96 o
  -4   3  10        836.33        672.61       248.10 o
  -3   3  10       1379.10       1424.01       223.25 o
  -2   3  10     140475.73     136137.98      2163.46 o
  -1   3  10        559.30        540.04       176.74 o
   0   3  10        222.96        106.23       161.18 o
   1   3  10       8205.18       7858.92       484.10 o
   2   3  10         11.14       -154.04       154.04 o
   3   3  10       6295.48       6288.12       285.48 o
   4   3  10      17067.22      17682.37       519.30 o
   5   3  10       6933.64       6763.37       449.69 o
   6   3  10         78.71        296.25       275.45 o
   7   3  10        212.54       -300.17       300.17 o
   8   3  10       8558.49       8694.11       626.31 o
   9   3  10       1574.61       2067.34       658.47 o
 -12   4  10         70.17        612.20       474.52 o
 -11   4  10       2131.40       4430.07      2130.38 o
 -10   4  10      21583.62      23435.64       981.40 o
  -9   4  10       2678.60       3364.17       339.16 o
  -8   4  10       1974.77       2728.63       316.88 o
  -7   4  10         20.52       -207.73       350.23 o
  -6   4  10        451.06        373.78       271.77 o
  -5   4  10       2951.84       3156.60       340.46 o
  -4   4  10       6374.89       6420.18       484.46 o
  -3   4  10        213.99        287.61       276.24 o
  -2   4  10      21279.10      21113.65       579.34 o
  -1   4  10          3.79       -161.87       161.87 o
   0   4  10       1868.17       2176.10       288.08 o
   1   4  10         13.96        -35.25       161.51 o
   2   4  10        495.89        257.14       145.50 o
   3   4  10       1050.72       1276.15       197.52 o
   4   4  10        785.51        837.10       220.51 o
   5   4  10          0.01       -174.29       174.29 o
   6   4  10        944.29        996.18       326.16 o
   7   4  10       3389.67       3766.31       442.74 o
   8   4  10      48099.36      46904.34      1586.78 o
   9   4  10        303.80        347.55       392.45 o
 -12   5  10       2618.24       2530.65      1220.14 o
 -11   5  10        602.51        374.08       506.75 o
 -10   5  10        894.18       1307.00       794.02 o
  -9   5  10         94.57       -172.60       990.90 o
  -8   5  10       1688.44       2438.51       314.97 o
  -7   5  10          5.58       -214.18       214.18 o
  -6   5  10        105.88         83.65       273.24 o
  -5   5  10       1463.55       1490.44       300.22 o
  -4   5  10        179.11         56.53       239.32 o
  -3   5  10       4503.17       5985.94       380.92 o
  -2   5  10      22383.63      22610.05       608.64 o
  -1   5  10        195.95        111.51       219.85 o
   0   5  10         86.15        106.27       204.48 o
   1   5  10       8564.56       8368.23       307.84 o
   2   5  10        503.44        320.18       175.04 o
   3   5  10       9891.62       9933.75       337.31 o
   4   5  10      23252.84      22413.96       676.59 o
   5   5  10       7313.45       7529.09       484.08 o
   6   5  10       5379.89       5976.44       942.62 o
   7   5  10       2040.28       2479.59       410.84 o
   8   5  10       1776.29       1776.23       419.89 o
   9   5  10        523.56        687.37       396.11 o
 -12   6  10       5090.74       8549.95      1475.23 o
 -11   6  10       2212.84       5032.01       997.40 o
 -10   6  10       7348.33       7907.67       974.95 o
  -9   6  10        504.99         77.91       399.88 o
  -8   6  10        416.74        434.42       287.36 o
  -7   6  10        237.26        -53.38       223.03 o
  -6   6  10      11117.41      10943.02       729.98 o
  -5   6  10      10896.24       9819.97       463.22 o
  -4   6  10       6174.70       6527.88       381.87 o
  -3   6  10       9396.83       9344.92       415.90 o
  -2   6  10       1061.76        905.61       252.10 o
  -1   6  10         33.06       -202.02       202.02 o
   0   6  10       3316.63       3878.02       309.21 o
   1   6  10      29010.18      30296.42       716.23 o
   2   6  10       5479.56       5905.05       456.27 o
   3   6  10       8812.41       8755.53       381.27 o
   4   6  10        908.45        903.17       219.95 o
   5   6  10         19.32       -135.11       217.07 o
   6   6  10      15068.10      13738.70       632.45 o
   7   6  10      14668.38      14136.01       671.26 o
   8   6  10       1303.73       1044.20       410.60 o
   9   6  10        929.71       1704.29       444.20 o
 -12   7  10      44317.68      45525.59      3741.69 o
 -11   7  10        277.49         77.31       910.21 o
 -10   7  10        155.22        151.24       574.53 o
  -9   7  10          1.90        262.24      1039.31 o
  -8   7  10       3750.24       3982.64       403.35 o
  -7   7  10       9881.44       9569.97       485.23 o
  -6   7  10      85394.07      84880.87      1562.45 o
  -5   7  10       4130.79       4624.51       325.68 o
  -4   7  10        932.21       1089.35       238.53 o
  -3   7  10         77.87       -107.96       219.50 o
  -2   7  10        794.03        732.97       249.80 o
  -1   7  10        749.91        758.47       244.96 o
   0   7  10       9582.14       9572.15       403.32 o
   1   7  10        330.76        262.44       210.05 o
   2   7  10       1013.63       1201.20       277.04 o
   3   7  10       2338.60       2581.62       283.08 o
   4   7  10      36083.47      35336.64       993.82 o
   5   7  10       2522.27       3187.45       380.99 o
   6   7  10       4019.87       4438.57       431.39 o
   7   7  10          8.89        216.37       310.66 o
   8   7  10         67.59         86.17       357.49 o
   9   7  10       1807.06       3042.32       832.77 o
 -12   8  10       7964.11      12842.13      1065.34 o
 -11   8  10       2380.96       4224.96       631.18 o
 -10   8  10      17716.86      17843.57      2002.09 o
  -9   8  10       1300.52       1466.34       497.45 o
  -8   8  10       3104.52       3212.69       413.47 o
  -7   8  10         10.96        361.32       278.17 o
  -6   8  10      28474.33      28681.20       759.94 o
  -5   8  10       1417.10       1721.33       263.24 o
  -4   8  10      14798.58      14762.56       443.37 o
  -3   8  10       1632.41       1938.59       248.86 o
  -2   8  10        948.77        633.78       342.09 o
  -1   8  10        637.25        623.69       228.49 o
   0   8  10       3948.21       4727.84       348.82 o
   1   8  10      26725.18      25696.96       657.66 o
   2   8  10       2111.26       2658.81       283.25 o
   3   8  10         94.09        308.26       242.30 o
   4   8  10       2211.68       2291.79       351.41 o
   5   8  10       2364.89       3020.08       387.94 o
   6   8  10         29.27       -342.13       342.13 o
   7   8  10      13155.84      13896.71       942.81 o
   8   8  10        609.38        542.26       516.43 o
   9   8  10        524.36       1961.75       391.51 o
 -12   9  10      13299.76      16298.48      1162.33 o
 -11   9  10       1120.21       2270.14      2049.62 o
 -10   9  10         74.93        578.93       457.64 o
  -9   9  10        222.49       -226.33       430.47 o
  -8   9  10        371.76        541.30       315.49 o
  -7   9  10       2915.86       4203.83       410.05 o
  -6   9  10      10253.49      10444.01       480.21 o
  -5   9  10         35.49        421.82       239.34 o
  -4   9  10         38.27       -170.87       196.63 o
  -3   9  10       3461.97       3771.65       292.52 o
  -2   9  10      28608.04      27643.88       719.99 o
  -1   9  10        636.47        631.10       199.42 o
   0   9  10        730.19        758.24       242.99 o
   1   9  10       5883.85       6431.14       388.16 o
   2   9  10        480.19        515.02       229.15 o
   3   9  10        434.65        549.72       276.13 o
   4   9  10      20769.32      20566.04       739.92 o
   5   9  10      47467.14      44507.82      1203.87 o
   6   9  10        747.39        903.76       471.25 o
   7   9  10       1309.80       2175.52       542.27 o
   8   9  10       1123.79       1562.23       529.35 o
 -11  10  10        120.14        454.46       658.45 o
 -10  10  10       8196.56       9307.57       745.66 o
  -9  10  10        388.99       1406.21       632.63 o
  -8  10  10       1649.34       2024.49       483.82 o
  -7  10  10          9.56       -218.99       297.75 o
  -6  10  10         37.18        -80.62       266.49 o
  -5  10  10       1964.26       1964.35       322.61 o
  -4  10  10       2291.63       2847.41       323.90 o
  -3  10  10       3407.74       4193.60       356.43 o
  -2  10  10       9572.92       9861.43       434.84 o
  -1  10  10          1.31       -231.88       231.88 o
   0  10  10         30.29       -202.35       202.35 o
   1  10  10       8452.89       7809.65       535.94 o
   2  10  10      10176.21       9502.80       509.10 o
   3  10  10        269.62        319.24       266.30 o
   4  10  10       1511.55       1481.74       357.27 o
   5  10  10       2089.17       1499.66       832.79 o
   6  10  10          4.58       -200.12       413.14 o
   7  10  10      18347.62      17308.49      1072.09 o
   8  10  10      13484.99      12663.15       968.62 o
 -11  11  10        991.66       1355.65       606.82 o
 -10  11  10        799.27       1626.07       655.23 o
  -9  11  10        545.41        472.39       687.50 o
  -8  11  10       2694.06       3290.94       572.06 o
  -7  11  10        568.86        392.76       302.20 o
  -6  11  10       6298.18       6916.00       450.17 o
  -5  11  10        161.93       -177.16       252.51 o
  -4  11  10          8.66       -106.70       236.14 o
  -3  11  10       5020.88       5790.22       401.54 o
  -2  11  10      50836.94      49335.66      1038.52 o
  -1  11  10      11995.73      12323.67       473.87 o
   0  11  10       2764.65       3495.25       325.25 o
   1  11  10       1583.09       1883.82       269.99 o
   2  11  10        345.17        167.84       380.87 o
   3  11  10       4108.40       4357.87       632.70 o
   4  11  10      14718.17      13742.70       891.21 o
   5  11  10       5508.08       4519.41       684.37 o
   6  11  10        634.93        705.04       315.26 o
   7  11  10         94.90       -329.22       471.24 o
 -11  12  10        211.92       1291.07       626.17 o
 -10  12  10       3648.47       5940.47       711.63 o
  -9  12  10       2105.78       2032.93       547.33 o
  -8  12  10       2393.12       3403.15       571.55 o
  -7  12  10         50.72        113.48       352.36 o
  -6  12  10          2.41        -56.64       285.68 o
  -5  12  10       8033.19       8338.76       467.40 o
  -4  12  10        518.45        168.87       250.47 o
  -3  12  10      23949.82      24155.86       783.77 o
  -2  12  10       5715.56       5957.16       459.08 o
  -1  12  10        478.79        843.69       329.12 o
   0  12  10       6311.91       6580.75       390.49 o
   1  12  10      38200.87      36507.09      1048.18 o
   2  12  10       1815.82       1302.22       346.84 o
   3  12  10      12870.87      12792.75       871.79 o
   4  12  10         55.86       -387.32       387.32 o
   5  12  10         13.41        174.29       413.14 o
   6  12  10       3847.50       4532.10       664.97 o
   7  12  10       3125.39       4176.93       664.95 o
 -10  13  10        427.65        392.21       613.26 o
  -9  13  10         21.65        473.39       483.80 o
  -8  13  10        181.57        521.73       454.20 o
  -7  13  10       3209.39       2961.26       403.45 o
  -6  13  10      23401.66      22390.88       719.50 o
  -5  13  10       3209.75       3835.20       395.13 o
  -4  13  10          0.06       -266.95       266.95 o
  -3  13  10      14306.54      13990.14       526.65 o
  -2  13  10       8840.14       8624.53       432.06 o
  -1  13  10        245.30        202.80       249.55 o
   0  13  10        553.86        391.89       326.35 o
   1  13  10       5874.89       6608.40       531.74 o
   2  13  10         56.90        -77.46       297.55 o
   3  13  10      17636.81      16121.65      1094.72 o
   4  13  10      18127.79      17463.88      1026.91 o
   5  13  10       1625.67       1555.80       548.73 o
   6  13  10       3657.48       4441.68       684.33 o
   7  13  10        894.74       1316.92       574.54 o
 -10  14  10      11921.15      13792.60      1136.47 o
  -9  14  10         51.66       -686.63       742.36 o
  -8  14  10       1396.86        828.73       535.05 o
  -7  14  10        136.93        -32.15       324.39 o
  -6  14  10      24741.14      23531.55       748.91 o
  -5  14  10      14264.25      13418.32       557.12 o
  -4  14  10       1729.99       2260.78       347.31 o
  -3  14  10       9468.68       8749.12       455.03 o
  -2  14  10        314.69        233.88       272.46 o
  -1  14  10         14.24       -255.36       345.36 o
   0  14  10        352.00        400.93       337.41 o
   1  14  10      12709.58      13050.93       639.28 o
   2  14  10       5825.80       6657.69       681.15 o
   3  14  10      10596.53       9201.53       781.32 o
   4  14  10         45.82        -75.70       316.63 o
   5  14  10        276.87         96.83       438.97 o
   6  14  10       4399.86       5274.59       755.36 o
 -10  15  10        279.35       1336.26       677.81 o
  -9  15  10         52.11        188.62      1103.86 o
  -8  15  10       4224.79       5522.80       903.84 o
  -7  15  10      25514.67      24907.60      1032.77 o
  -6  15  10      68428.30      64707.32      2269.09 o
  -5  15  10       5126.85       6103.41       457.67 o
  -4  15  10         18.91       -145.46       257.85 o
  -3  15  10       1128.78       1100.59       316.63 o
  -2  15  10        548.56        653.03       271.33 o
  -1  15  10         43.27       -328.56       328.56 o
   0  15  10       6902.75       7263.04       572.85 o
   1  15  10         72.76        -70.83       326.15 o
   2  15  10          9.86       -198.08       303.31 o
   3  15  10        458.44        542.97       328.09 o
   4  15  10      24818.31      23428.86      1072.29 o
   5  15  10       9897.59       9159.17      1113.83 o
   6  15  10         52.88       1581.56       522.88 o
  -9  16  10        758.03       2911.41       755.29 o
  -8  16  10         74.03        683.26       501.47 o
  -7  16  10         60.45         -4.66       468.40 o
  -6  16  10      10791.18      11049.40       566.30 o
  -5  16  10       5188.49       5470.31       461.29 o
  -4  16  10      10950.92       9819.25       500.24 o
  -3  16  10       1684.40       2229.96       360.43 o
  -2  16  10       1687.48       1410.28       429.02 o
  -1  16  10         14.42        -26.41       375.56 o
   0  16  10       8241.34       8474.58       581.78 o
   1  16  10      24884.07      24647.47       901.91 o
   2  16  10       5145.86       5860.58       521.99 o
   3  16  10       1642.76       1074.55       461.58 o
   4  16  10       1730.91       2124.33       423.87 o
   5  16  10        220.23        357.34       410.51 o
   6  16  10        134.87         51.64       529.34 o
  -8  17  10         13.96       -484.15       626.17 o
  -7  17  10        379.42        345.38       467.68 o
  -6  17  10        459.30        321.54       362.64 o
  -5  17  10         64.05        -36.05       312.90 o
  -4  17  10        176.11        -21.18       295.37 o
  -3  17  10         75.11         62.82       294.46 o
  -2  17  10      17103.88      17718.46       810.58 o
  -1  17  10       6813.61       8095.11       618.67 o
   0  17  10       2341.44       2471.20       453.36 o
   1  17  10       1929.24       2324.26       451.92 o
   2  17  10        269.15       -205.21       345.47 o
   3  17  10        758.76        204.18       404.83 o
   4  17  10       8006.24       8310.67       614.84 o
   5  17  10      17795.22      16530.15      1214.14 o
   6  17  10         71.92       -490.61       613.26 o
  -8  18  10       3251.07       4532.00       877.99 o
  -7  18  10          2.18       -254.87       577.75 o
  -6  18  10        957.10       1735.07       386.99 o
  -5  18  10        590.28        928.41       358.68 o
  -4  18  10         71.77        280.72       307.79 o
  -3  18  10       2356.02       2717.48       506.46 o
  -2  18  10       8421.68       8352.06       643.99 o
  -1  18  10        241.91        240.86       393.24 o
   0  18  10          4.22         68.84       364.88 o
   1  18  10        179.18        -62.57       455.10 o
   2  18  10       2043.43       2333.57       564.87 o
   3  18  10        785.57       1136.62       417.20 o
   4  18  10        452.74       1699.95       433.66 o
   5  18  10        860.43        335.68       606.81 o
  -7  19  10       1771.93       3789.44       858.60 o
  -6  19  10       3337.37       3947.75       471.89 o
  -5  19  10         78.23        -44.71       351.62 o
  -4  19  10         94.45        -99.85       327.62 o
  -3  19  10      17408.76      16302.45       833.18 o
  -2  19  10       7972.86       8768.32       716.69 o
  -1  19  10       5244.65       6687.59      1068.50 o
   0  19  10       2742.99       3165.05       510.72 o
   1  19  10        838.32       1324.62       457.92 o
   2  19  10          7.83        311.62       894.06 o
   3  19  10       6326.68       6350.10      1074.98 o
   4  19  10       6090.15       7369.59      1217.01 o
  -6  20  10       1818.75       1594.54       794.04 o
  -5  20  10       8260.13       9000.53      1388.18 o
  -4  20  10        310.90        912.75       367.07 o
  -3  20  10      23167.12      22342.15       977.40 o
  -2  20  10        162.14        204.35       451.83 o
  -1  20  10        233.47       -135.56       423.85 o
   0  20  10        664.06        790.70       474.03 o
   1  20  10      16732.82      16239.36       907.35 o
   2  20  10      15609.15      15375.29      1388.43 o
   3  20  10       8027.60       8613.21       678.85 o
  -5  21  10       5739.80       6542.94      1239.59 o
  -4  21  10        834.32       1078.06       723.01 o
  -3  21  10       2911.47       3765.55       595.40 o
  -2  21  10       2209.58       2436.98       535.82 o
  -1  21  10       2250.04       1795.53       616.52 o
   0  21  10         43.57       -423.71       423.71 o
   1  21  10       4866.46       6258.00      1052.34 o
   2  21  10        130.55       -658.45       658.45 o
  -2  22  10        917.17        587.45       774.66 o
  -1  22  10          6.63       -684.26       684.26 o
   0  22  10       5824.99       5933.28      1020.09 o
  -9   0  11        635.07        658.46       568.08 o
  -7   0  11        473.94        600.35       509.98 o
  -3   0  11       8025.28       8444.22       473.80 o
  -1   0  11       1303.99       1194.94       293.16 o
   1   0  11      86533.62      83785.30      1929.23 o
   3   0  11        633.75        219.95       246.61 o
   5   0  11        174.81        432.51       426.05 o
   7   0  11       5355.98       6023.68       748.92 o
 -10   1  11         29.33        413.14       639.08 o
  -9   1  11        286.55        912.52       401.61 o
  -8   1  11       1159.87        968.92       346.61 o
  -7   1  11       8295.71       8244.86       461.42 o
  -6   1  11          7.16       -152.73       274.77 o
  -5   1  11       1456.50       1693.19       296.35 o
  -4   1  11        171.67        215.23       202.04 o
  -3   1  11       1616.41       1496.92       230.73 o
  -2   1  11       9641.19       9162.75       467.17 o
  -1   1  11       5005.57       5519.66       286.70 o
   0   1  11      12709.59      12533.90       378.29 o
   1   1  11        756.78        618.84       188.06 o
   2   1  11         15.81       -169.68       169.68 o
   3   1  11        558.85        675.56       193.89 o
   4   1  11      45186.73      43284.66       950.46 o
   5   1  11          3.98       -267.90       267.90 o
   6   1  11       1618.96       2065.35       509.99 o
   7   1  11        153.92        -52.79       321.78 o
   8   1  11       3577.31       3464.92       483.89 o
   9   1  11       2201.65       3783.03       697.21 o
 -10   2  11       6185.82       7528.15       936.18 o
  -9   2  11       6840.53       8172.87       559.77 o
  -8   2  11        254.50       -432.72       432.72 o
  -7   2  11         21.26       -271.34       271.34 o
  -6   2  11        179.21        -68.14       259.91 o
  -5   2  11        620.20        681.83       262.94 o
  -4   2  11         29.08       -193.53       221.98 o
  -3   2  11      37357.42      35147.56      1072.73 o
  -2   2  11        361.55         65.47       176.47 o
  -1   2  11       3683.59       3655.55       262.26 o
   0   2  11      31515.21      29412.02       709.70 o
   1   2  11      33858.86      33630.58       653.12 o
   2   2  11       2275.04       2352.03       233.89 o
   3   2  11         70.04       -174.16       174.16 o
   4   2  11        648.56        667.19       235.96 o
   5   2  11        341.92        113.36       280.48 o
   6   2  11       7539.71       7422.67       524.09 o
   7   2  11      22560.77      22213.05      1346.74 o
   8   2  11      11163.08      10737.06       648.31 o
   9   2  11        526.38        542.25       664.91 o
 -10   3  11         96.33       -477.49       477.49 o
  -9   3  11      26096.87      26194.94       794.81 o
  -8   3  11        458.18        549.96       324.90 o
  -7   3  11      13140.53      12672.50       525.61 o
  -6   3  11        868.93        835.96       301.00 o
  -5   3  11       1432.89       1082.86       284.51 o
  -4   3  11          0.98       -117.32       233.52 o
  -3   3  11     114797.33     107980.53      3526.65 o
  -2   3  11      23551.30      21842.67      1033.89 o
  -1   3  11      19284.60      18070.12       585.30 o
   0   3  11       6916.88       6223.52       291.85 o
   1   3  11         76.34        303.49       355.95 o
   2   3  11        879.13        856.64       198.36 o
   3   3  11        599.17        652.40       200.91 o
   4   3  11      14493.49      14973.72       503.28 o
   5   3  11        322.14        155.46       377.64 o
   6   3  11       1370.83       1145.86       351.49 o
   7   3  11        185.71        386.99       350.68 o
   8   3  11       1428.58       1689.63       412.94 o
   9   3  11       6489.03       6198.09       852.24 o
 -12   4  11          0.13       -187.20      1245.88 o
 -11   4  11       3788.21       3892.94      1168.53 o
 -10   4  11       5054.19       3589.64      1162.11 o
  -9   4  11      56954.00      58376.20      1301.38 o
  -8   4  11        440.90        -49.05       330.80 o
  -7   4  11       1186.50       1264.56       360.79 o
  -6   4  11        320.08        292.97       288.99 o
  -5   4  11       6962.17       7043.25       430.07 o
  -4   4  11         24.23        -80.92       265.56 o
  -3   4  11      71460.19      68568.68      1282.64 o
  -2   4  11       1291.00       1227.68       273.66 o
  -1   4  11       3858.51       4157.60       336.02 o
   0   4  11       1279.50       1412.79       263.93 o
   1   4  11        356.31        217.09       225.12 o
   2   4  11        953.40        907.79       208.72 o
   3   4  11       1719.62       2018.93       234.98 o
   4   4  11          0.11         52.47       214.65 o
   5   4  11        863.23        645.55       305.84 o
   6   4  11         24.76       -182.59       286.59 o
   7   4  11      52836.04      51557.35      1393.93 o
   8   4  11        983.20       1114.99       405.95 o
 -12   5  11       3009.42       3666.89      1342.81 o
 -11   5  11        963.80        671.37      1065.15 o
 -10   5  11         12.74       -419.60       916.66 o
  -9   5  11      21209.23      22036.16      1624.46 o
  -8   5  11       1787.21       1959.69       510.41 o
  -7   5  11      12137.38      11197.45       524.81 o
  -6   5  11        506.68        615.41       296.65 o
  -5   5  11          1.99        -26.10       232.37 o
  -4   5  11        145.38       -242.54       242.54 o
  -3   5  11      19337.52      18912.17       842.20 o
  -2   5  11        149.17          2.52       234.40 o
  -1   5  11       6225.42       6371.39       354.61 o
   0   5  11      11208.90      10995.18       590.03 o
   1   5  11         16.13         59.76       219.87 o
   2   5  11        126.67       -199.50       201.91 o
   3   5  11       2759.85       3316.97       319.87 o
   4   5  11      48558.49      48048.80      1004.54 o
   5   5  11       4152.49       4380.65       426.82 o
   6   5  11       1759.36       2562.92       661.70 o
   7   5  11        160.83        265.59       334.36 o
   8   5  11       3538.54       4500.93       533.93 o
   9   5  11       3001.13       3337.65       768.24 o
 -12   6  11        479.16       -639.08      1129.70 o
 -11   6  11       7669.49       8232.12      1420.45 o
 -10   6  11      10134.84      12552.47      1459.29 o
  -9   6  11       4847.42       6346.42      1104.01 o
  -8   6  11        353.76         92.97       341.98 o
  -7   6  11        111.75       -212.61       300.52 o
  -6   6  11        613.98        450.61       287.47 o
  -5   6  11       7174.13       6893.43       424.45 o
  -4   6  11        531.08         20.14       254.77 o
  -3   6  11        953.03        774.18       310.52 o
  -2   6  11        358.80        147.74       243.21 o
  -1   6  11       2247.15       2369.80       284.93 o
   0   6  11       8810.69       8551.34       390.11 o
   1   6  11      30869.48      31392.81       756.07 o
   2   6  11       1616.19       1785.05       279.17 o
   3   6  11         29.05       -204.00       204.00 o
   4   6  11          5.81       -268.17       384.09 o
   5   6  11        660.61        823.55       314.85 o
   6   6  11       3884.53       3944.62       671.42 o
   7   6  11       8183.29       8383.87       605.37 o
   8   6  11       7894.99       8349.31       664.17 o
 -11   7  11       1319.86        225.94      1052.25 o
 -10   7  11         47.69        -90.37       961.85 o
  -9   7  11          8.98       -277.58       832.74 o
  -8   7  11        427.50        275.39       428.71 o
  -7   7  11      15980.92      17716.64       635.53 o
  -6   7  11        107.83       -233.96       286.99 o
  -5   7  11       1357.01       1467.94       322.59 o
  -4   7  11         30.24       -237.90       237.90 o
  -3   7  11       4663.02       5151.31       374.48 o
  -2   7  11       1777.28       1787.11       279.09 o
  -1   7  11       1694.62       1599.91       286.32 o
   0   7  11         48.35       -214.56       214.56 o
   1   7  11        146.00       -218.76       218.76 o
   2   7  11        565.93        520.83       248.04 o
   3   7  11         10.61        476.34       271.57 o
   4   7  11          3.61        -22.59       283.01 o
   5   7  11        643.58        980.69       971.54 o
   6   7  11         28.17        232.39       477.69 o
   7   7  11        219.37        -71.01       464.79 o
 -11   8  11       1171.46       -329.23      1058.70 o
 -10   8  11       8512.55      11505.90      1446.31 o
  -9   8  11        364.68       -755.28       839.20 o
  -8   8  11       1849.55       1586.16       752.08 o
  -7   8  11        102.52       -309.71       490.61 o
  -6   8  11        956.46       1392.58       323.82 o
  -5   8  11      10997.04      10508.75       491.10 o
  -4   8  11       1506.87       1511.24       297.63 o
  -3   8  11       3050.66       3753.72       509.10 o
  -2   8  11         14.82         -1.46       243.66 o
  -1   8  11         61.08       -220.32       220.32 o
   0   8  11      20325.07      19768.97       592.90 o
   1   8  11      22469.24      22901.46       639.97 o
   2   8  11         35.67       -210.29       210.29 o
   3   8  11         61.89        -34.25       273.87 o
   4   8  11        348.87        542.54       307.89 o
   5   8  11        338.85        553.64       464.79 o
   6   8  11       8234.28       7780.36       761.89 o
   7   8  11       4185.94       4403.00       729.53 o
 -11   9  11         90.33       -290.49      1032.85 o
 -10   9  11        343.25       -400.23       968.31 o
  -9   9  11       4493.24       4777.51      1136.27 o
  -8   9  11        100.53       -412.46       412.46 o
  -7   9  11         78.43       -332.00       399.49 o
  -6   9  11         32.02        181.67       371.83 o
  -5   9  11         54.01        263.01       347.34 o
  -4   9  11         84.25       -139.09       263.94 o
  -3   9  11       5519.46       6281.10       426.77 o
  -2   9  11      21216.44      20724.61       621.43 o
  -1   9  11       1205.86       1284.40       275.45 o
   0   9  11      25546.82      25934.10       700.97 o
   1   9  11         88.67       -211.73       242.23 o
   2   9  11        256.54        -55.66       240.98 o
   3   9  11        428.35        225.94       278.44 o
   4   9  11      45638.75      45307.47      1771.02 o
   5   9  11       4762.21       6265.28       655.30 o
   6   9  11       3508.80       4751.56       677.87 o
   7   9  11        288.95        367.96       542.25 o
 -11  10  11          0.91       1400.81       684.26 o
 -10  10  11      21011.96      23559.08      1262.68 o
  -9  10  11      25240.76      26916.35      1084.87 o
  -8  10  11         33.31        248.19       434.90 o
  -7  10  11        376.71        611.60       442.03 o
  -6  10  11         24.67       -263.09       372.58 o
  -5  10  11       6072.53       6783.09       726.35 o
  -4  10  11        727.15        452.30       348.82 o
  -3  10  11      39107.67      38310.72      1150.41 o
  -2  10  11       2750.09       3227.32       444.18 o
  -1  10  11       2357.58       2510.48       330.04 o
   0  10  11      20582.35      19955.55       616.57 o
   1  10  11       1249.87       1052.73       281.70 o
   2  10  11        204.07        294.76       267.46 o
   3  10  11        192.78        114.58       309.86 o
   4  10  11        680.33        681.18       333.13 o
   5  10  11        241.16        370.11       329.22 o
   6  10  11      11222.36      10899.75       878.18 o
   7  10  11      24618.38      22058.48      1246.64 o
 -10  11  11       1957.84       2589.02      1555.81 o
  -9  11  11      30164.67      31887.61      1207.07 o
  -8  11  11      13381.14      13995.47       792.63 o
  -7  11  11      27875.92      26555.12       806.15 o
  -6  11  11         25.74       -303.97       362.55 o
  -5  11  11        205.99        348.10       340.01 o
  -4  11  11       1248.19       1584.50       407.67 o
  -3  11  11      55573.41      53589.70      1395.84 o
  -2  11  11       2469.74       2989.28       697.23 o
  -1  11  11       5585.07       6241.25       513.22 o
   0  11  11          1.34       -268.85       270.19 o
   1  11  11        231.15        125.88       264.75 o
   2  11  11        587.89        658.81       826.30 o
   3  11  11       3811.38       4639.78       472.07 o
   4  11  11       1597.25       1405.17       606.83 o
   5  11  11        102.53        874.54       577.75 o
   6  11  11        611.72        116.20       522.89 o
 -10  12  11       2709.02       5416.38       852.16 o
  -9  12  11      27864.15      31241.12      1210.51 o
  -8  12  11       2885.03       5206.63       723.05 o
  -7  12  11         75.85        -88.68       302.80 o
  -6  12  11        194.97        -26.83       314.76 o
  -5  12  11        300.04        100.32       355.18 o
  -4  12  11      12849.24      12642.82       648.20 o
  -3  12  11      20619.71      20914.88      1162.66 o
  -2  12  11          3.65       -296.28       296.28 o
  -1  12  11       1593.47       1739.52       375.58 o
   0  12  11       4491.39       5152.62       488.41 o
   1  12  11       5648.99       6280.54       474.73 o
   2  12  11       2820.82       3186.29       428.82 o
   3  12  11       1922.57       2032.85       397.06 o
   4  12  11        163.92        205.46       317.96 o
   5  12  11        575.82        819.25       700.41 o
   6  12  11          5.86        852.10       522.88 o
  -9  13  11       2886.14       4444.24       945.77 o
  -8  13  11        587.64        -87.93       639.09 o
  -7  13  11       2726.11       3761.71       440.40 o
  -6  13  11        359.68        161.43       378.85 o
  -5  13  11        508.56        481.62       328.10 o
  -4  13  11        156.50        -52.76       310.13 o
  -3  13  11      11491.87      11058.10       600.86 o
  -2  13  11       2729.09       3155.51       447.55 o
  -1  13  11      16136.09      15508.16       693.01 o
   0  13  11       2507.99       2774.48       658.49 o
   1  13  11       1472.56       1517.95       374.31 o
   2  13  11       1502.26       2284.42       397.06 o
   3  13  11       5711.24       7068.78       549.99 o
   4  13  11      31923.99      32885.49      1054.83 o
   5  13  11       3770.80       4582.64       777.94 o
   6  13  11        255.49       1202.98      1487.96 o
  -9  14  11       1854.20       3150.34       723.03 o
  -8  14  11        505.89        215.05       499.87 o
  -7  14  11       1043.18        955.16       381.94 o
  -6  14  11        199.09        332.25       331.32 o
  -5  14  11       3751.34       5057.67       449.91 o
  -4  14  11        983.40        526.64       311.88 o
  -3  14  11        322.66        376.25       296.08 o
  -2  14  11        141.11         27.49       340.81 o
  -1  14  11        955.86        787.93       364.89 o
   0  14  11       6117.43       7213.41       554.23 o
   1  14  11      51423.01      49329.65      1347.62 o
   2  14  11      10429.36      10402.46       839.43 o
   3  14  11        147.22        794.01       509.97 o
   4  14  11          0.82        -83.92       464.78 o
   5  14  11         86.43        484.15       516.43 o
  -9  15  11        366.84       2988.84       716.55 o
  -8  15  11        234.61       1102.41       517.05 o
  -7  15  11      19373.76      18661.79       710.03 o
  -6  15  11       2365.81       3207.30       415.48 o
  -5  15  11       2915.16       3034.40       395.33 o
  -4  15  11        136.23       -159.42       296.54 o
  -3  15  11        423.14        650.00       312.89 o
  -2  15  11       3584.19       3734.91       410.93 o
  -1  15  11        218.22        -59.67       278.48 o
   0  15  11       5901.93       6397.91       787.68 o
   1  15  11       1302.48       1994.77       593.91 o
   2  15  11        734.15        451.88       477.70 o
   3  15  11       1060.29        974.78       484.16 o
   4  15  11       1619.98       2459.58       606.83 o
   5  15  11       2355.90       3279.50       697.22 o
  -8  16  11         73.91       1374.99       703.63 o
  -7  16  11         35.77        562.02       483.52 o
  -6  16  11          3.74       -327.43       327.43 o
  -5  16  11       1116.14       1166.50       356.24 o
  -4  16  11        372.67        216.52       318.68 o
  -3  16  11        328.42        324.70       296.01 o
  -2  16  11        600.46        627.54       295.31 o
  -1  16  11        211.12        273.53       326.57 o
   0  16  11      31351.62      29848.48      1473.04 o
   1  16  11      17732.47      16888.56      1097.92 o
   2  16  11       1524.26       1749.46       568.09 o
   3  16  11        539.29       1090.97       568.08 o
   4  16  11        196.51        994.13       522.88 o
  -8  17  11      12240.56      12262.28      1084.81 o
  -7  17  11       6741.24       8838.81      1097.59 o
  -6  17  11        467.12        387.20       377.50 o
  -5  17  11         11.63        -83.12       343.03 o
  -4  17  11        990.96       1009.01       362.00 o
  -3  17  11      12128.78      11923.96       575.14 o
  -2  17  11      21567.57      20503.12       696.21 o
  -1  17  11       1614.57       2465.22       600.37 o
   0  17  11       6766.97       8594.93       666.13 o
   1  17  11        300.78       1097.41       529.34 o
   2  17  11        603.71       1200.71       587.44 o
   3  17  11        721.65       1149.07       535.80 o
  -7  18  11        876.57       2382.07       742.38 o
  -6  18  11        735.70        436.36       652.00 o
  -5  18  11       1278.76       2417.23       423.26 o
  -4  18  11      18640.11      17386.02       681.39 o
  -3  18  11      17973.77      17716.57       674.36 o
  -2  18  11       1001.17        853.94       438.64 o
  -1  18  11        711.71        662.36      1197.49 o
   0  18  11       1738.39       2009.98       464.81 o
   1  18  11         17.32       -389.29       389.29 o
   2  18  11          1.10       1594.47       606.80 o
  -6  19  11         80.08        942.00       681.04 o
  -5  19  11        309.67        652.92       444.83 o
  -4  19  11       1890.20       2801.48       421.71 o
  -3  19  11      20092.87      18115.59       690.08 o
  -2  19  11       4854.80       4952.09       488.21 o
  -1  19  11       7335.65       8276.85       807.06 o
   0  19  11        488.50       1435.96       832.75 o
   1  19  11        128.44       -865.66      1074.82 o
  -5  20  11        488.95       1710.68       787.56 o
  -4  20  11       2933.29       2911.56       858.62 o
  -3  20  11       1209.61       1026.43       819.85 o
  -2  20  11          0.50       -580.98       671.35 o
  -1  20  11       2621.72       2260.75       655.26 o
   0  20  11       1258.48        961.87       800.49 o
   1  20  11       8039.18       9207.09      1084.71 o
   2  20  11       2326.85       2937.34       858.61 o
  -2  21  11         74.65       -664.90       664.90 o
  -1  21  11       1144.17        852.13       800.48 o
 -10   0  12       1265.11       1026.43       658.46 o
  -8   0  12         36.59       -503.52       503.52 o
  -6   0  12     101716.24      94719.90      2946.04 o
  -2   0  12        125.72       -154.61       277.37 o
   0   0  12     125740.95     119314.47      2906.65 o
   2   0  12       3992.77       4600.88       425.36 o
   4   0  12       1500.15       2336.93       497.08 o
   6   0  12        418.83         90.38       477.70 o
   8   0  12       1280.25       1542.87       632.64 o
 -10   1  12         56.44       -367.95       632.62 o
  -9   1  12       1737.22       1472.66       456.41 o
  -8   1  12       4805.92       5684.35       561.02 o
  -7   1  12       5725.98       5989.06       539.25 o
  -6   1  12      24550.37      23742.46       858.73 o
  -5   1  12        225.92        189.31       256.00 o
  -4   1  12       4712.25       4799.07       418.97 o
  -3   1  12       1499.99       1607.68       292.23 o
  -2   1  12       5129.85       5411.21       378.03 o
  -1   1  12       1246.39       1368.40       227.33 o
   0   1  12      14257.35      14160.42       531.33 o
   1   1  12        135.63       -277.98       278.59 o
   2   1  12       3594.57       4272.36       295.52 o
   3   1  12      11558.76      11861.11       405.79 o
   4   1  12      14002.92      13616.19       609.60 o
   5   1  12        577.14        688.19       409.92 o
   6   1  12          6.67       -111.29       341.52 o
   7   1  12       1291.59       1644.02       419.88 o
   8   1  12        803.31       1459.97       455.37 o
 -10   2  12       9384.91       9000.90       949.16 o
  -9   2  12       3214.44       3486.24       504.29 o
  -8   2  12          0.31       -374.21       374.21 o
  -7   2  12       1145.48       1079.73       344.37 o
  -6   2  12      18617.59      18672.82       685.11 o
  -5   2  12         39.32       -143.63       243.66 o
  -4   2  12        348.13        281.01       276.57 o
  -3   2  12       1818.38       2092.12       311.74 o
  -2   2  12          0.59       -196.40       196.40 o
  -1   2  12       1245.63        658.84       237.16 o
   0   2  12      10128.06       9977.32       427.51 o
   1   2  12      12700.25      12511.97       400.86 o
   2   2  12       1800.77       2103.32       248.55 o
   3   2  12       4153.09       4342.72       311.88 o
   4   2  12       1378.58       1854.15       298.56 o
   5   2  12       1226.28       1229.33       360.27 o
   6   2  12         30.43        778.94       419.60 o
   7   2  12      46313.18      45820.95      1323.00 o
   8   2  12          8.99       -322.77       600.35 o
 -10   3  12       4323.62       4474.04       852.20 o
  -9   3  12       1556.84       1549.57       407.26 o
  -8   3  12       5397.19       5747.16       497.71 o
  -7   3  12       4070.99       4398.57       441.33 o
  -6   3  12        189.95       -106.14       303.64 o
  -5   3  12          0.04        -68.56       254.96 o
  -4   3  12        694.19        664.08       261.52 o
  -3   3  12       3512.63       3859.19       351.53 o
  -2   3  12      13551.75      13829.05       498.13 o
  -1   3  12        953.17        751.51       248.68 o
   0   3  12       1092.36       1110.46       262.33 o
   1   3  12         22.59         48.69       384.25 o
   2   3  12       1329.94       1229.86       226.68 o
   3   3  12       4333.14       4583.18       308.76 o
   4   3  12      51801.21      50542.13      1058.57 o
   5   3  12       1098.99       1286.54       380.88 o
   6   3  12         35.02        262.57       344.42 o
   7   3  12        542.43       1193.76       693.96 o
   8   3  12         60.03        755.27       580.98 o
 -10   4  12      32842.85      33880.14      1880.08 o
  -9   4  12        578.87        817.52       400.16 o
  -8   4  12          6.34        -34.34       336.84 o
  -7   4  12         19.60       -289.29       289.29 o
  -6   4  12       1026.94        816.35       355.23 o
  -5   4  12       1276.91       1679.14       320.22 o
  -4   4  12      19145.42      18570.24       665.37 o
  -3   4  12        328.75        134.40       255.17 o
  -2   4  12        154.03         69.68       258.98 o
  -1   4  12         68.48         42.70       238.27 o
   0   4  12         78.04       -207.74       207.74 o
   1   4  12       2174.00       2973.50       315.33 o
   2   4  12       1020.34       1233.48       266.69 o
   3   4  12         45.65        -63.78       236.86 o
   4   4  12       2832.16       2772.23       399.26 o
   5   4  12         60.44        369.25       461.56 o
   6   4  12        419.23       -276.10       397.01 o
   7   4  12       9983.02      10911.60       656.71 o
   8   4  12        683.40       1019.96       645.54 o
 -11   5  12         63.80       -968.30       968.30 o
 -10   5  12       2785.12       2401.55      1032.93 o
  -9   5  12       7303.66       8187.01       660.45 o
  -8   5  12       3263.17       4020.23       471.31 o
  -7   5  12       2929.93       3551.58       423.45 o
  -6   5  12        523.67        144.40       317.93 o
  -5   5  12        674.09        443.10       306.96 o
  -4   5  12        131.69        232.43       258.69 o
  -3   5  12        528.57        676.40       290.52 o
  -2   5  12       3866.27       4544.08       379.91 o
  -1   5  12       2682.96       3222.78       327.46 o
   0   5  12        773.66        840.73       256.06 o
   1   5  12        392.27        111.65       234.81 o
   2   5  12       1753.75       1797.38       294.02 o
   3   5  12      24026.27      23731.86       826.76 o
   4   5  12      11455.02      11452.99       588.97 o
   5   5  12       1081.91       1123.26       477.71 o
   6   5  12         13.22        361.50       471.24 o
   7   5  12       2190.44       2795.31       613.29 o
 -11   6  12       4258.62       5468.23      1304.11 o
 -10   6  12       1833.92       1252.39      1026.44 o
  -9   6  12       8741.32       9842.84       793.10 o
  -8   6  12          0.74         46.11       365.39 o
  -7   6  12       1251.09       1110.09       363.71 o
  -6   6  12      47051.52      44279.12      1627.11 o
  -5   6  12       4890.64       5618.04       444.81 o
  -4   6  12      11208.78      10339.19       531.02 o
  -3   6  12        167.10        -49.37       256.22 o
  -2   6  12        134.33       -229.63       245.81 o
  -1   6  12         10.37       -103.65       244.03 o
   0   6  12      24721.02      24139.20       677.55 o
   1   6  12      24428.58      23150.72       656.28 o
   2   6  12       1139.71       1447.66       292.94 o
   3   6  12       7316.89       7000.35       690.86 o
   4   6  12        199.36         80.05       306.87 o
   5   6  12         20.85       -109.74       445.42 o
   6   6  12        442.89        884.39       516.43 o
   7   6  12      23645.42      22116.04      1253.07 o
 -11   7  12         73.40        645.53      1142.60 o
 -10   7  12         50.52       -897.29       897.29 o
  -9   7  12        930.47        464.79       897.31 o
  -8   7  12       1261.02        927.24       474.47 o
  -7   7  12       3388.24       4134.81       445.05 o
  -6   7  12      36518.71      35031.82      1722.37 o
  -5   7  12         75.41       -338.06       378.30 o
  -4   7  12       7248.70       7484.52       453.47 o
  -3   7  12         38.43       -175.99       256.74 o
  -2   7  12      10584.93      10037.68       460.52 o
  -1   7  12       1817.88       2279.68       317.59 o
   0   7  12      13172.89      12274.06       487.97 o
   1   7  12          1.89       -125.03       225.82 o
   2   7  12       3722.01       4432.11       483.32 o
   3   7  12       8244.33       8778.87       538.23 o
   4   7  12        354.31        820.51       346.82 o
   5   7  12        217.08        380.87       419.60 o
   6   7  12         78.15        296.95       516.43 o
 -10   8  12       1494.87       1110.36      1026.44 o
  -9   8  12       1797.78       2698.45       968.34 o
  -8   8  12        568.88       -348.46       674.59 o
  -7   8  12       1772.32       2367.89       508.07 o
  -6   8  12      58098.83      56042.88      2035.30 o
  -5   8  12       4144.28       3884.26       402.70 o
  -4   8  12      15992.00      15268.45       571.76 o
  -3   8  12        292.18        368.92       287.42 o
  -2   8  12          7.02       -239.74       239.74 o
  -1   8  12       6771.12       7516.58       450.30 o
   0   8  12      60235.01      60675.86      1220.81 o
   1   8  12        534.14        276.49       260.90 o
   2   8  12       8901.31       8748.71       438.39 o
   3   8  12       1152.94       1495.22       341.99 o
   4   8  12        785.88        799.42       362.36 o
   5   8  12       2376.07       2677.69       561.65 o
   6   8  12        323.20        187.21       477.70 o
 -10   9  12       1004.34       2375.62      1174.90 o
  -9   9  12       1182.63       1000.61       923.14 o
  -8   9  12       4941.40       5234.64       635.86 o
  -7   9  12       2219.97       2621.76       513.40 o
  -6   9  12       6828.05       7546.77       582.68 o
  -5   9  12         22.32         78.28       273.50 o
  -4   9  12        527.08        653.19       297.89 o
  -3   9  12        848.48        701.67       297.57 o
  -2   9  12       2380.37       2951.00       349.86 o
  -1   9  12       6549.18       6250.18       419.62 o
   0   9  12       2920.43       3756.73       369.87 o
   1   9  12        130.71       -136.09       253.16 o
   2   9  12       8425.42       8174.31       436.76 o
   3   9  12      17158.99      16864.65       727.87 o
   4   9  12      19415.10      20099.32      1388.61 o
   5   9  12       3719.04       4980.64      1704.37 o
   6   9  12         22.33        690.72       509.97 o
 -10  10  12      22935.47      27366.54      1814.96 o
  -9  10  12         12.81       -658.44       858.56 o
  -8  10  12         60.41        564.12       484.78 o
  -7  10  12        109.48       -448.65       448.65 o
  -6  10  12          5.37       -635.85       635.85 o
  -5  10  12         95.64         47.25       364.73 o
  -4  10  12       8731.26       8739.31       584.69 o
  -3  10  12        522.00        327.11       303.89 o
  -2  10  12        195.60        198.05       334.25 o
  -1  10  12         87.03         14.42       256.32 o
   0  10  12        738.02       1290.25       292.37 o
   1  10  12       9486.40       8836.77       455.92 o
   2  10  12       7474.86       7674.33       451.80 o
   3  10  12       1025.00       1105.43       340.82 o
   4  10  12        168.79        373.38       497.06 o
   5  10  12       1485.51       2393.42       794.04 o
   6  10  12       3910.82       5255.15       716.61 o
  -9  11  12       5177.02       6301.21      1181.48 o
  -8  11  12       3628.32       4661.40       625.22 o
  -7  11  12       2019.00       1898.42       502.33 o
  -6  11  12       6218.03       5599.29       611.18 o
  -5  11  12        205.84        268.47       385.98 o
  -4  11  12       6017.88       6799.93       590.57 o
  -3  11  12       1318.26       1445.95       519.67 o
  -2  11  12      19833.73      19156.22       936.55 o
  -1  11  12       2082.38       2578.96       581.01 o
   0  11  12       1330.12       1705.61       392.57 o
   1  11  12        559.90        839.47       339.86 o
   2  11  12       3060.80       3685.83       787.62 o
   3  11  12       5846.09       7399.32       584.36 o
   4  11  12      17544.45      17379.89      1353.01 o
   5  11  12         99.85        721.81       613.26 o
  -9  12  12      12050.22      14987.25      1530.37 o
  -8  12  12         10.68       -761.73       761.73 o
  -7  12  12       1992.01       1879.76       504.56 o
  -6  12  12          3.99       -508.95       522.88 o
  -5  12  12         11.21        468.86       409.91 o
  -4  12  12       5814.71       5648.13       564.72 o
  -3  12  12        236.97        231.51       413.14 o
  -2  12  12         24.00        376.27       327.26 o
  -1  12  12       1233.41        976.00       703.65 o
   0  12  12          5.69         97.56       320.62 o
   1  12  12      23837.40      23135.14       867.69 o
   2  12  12        142.94        375.73       335.29 o
   3  12  12       4007.78       4747.97       519.88 o
   4  12  12       1367.74       1849.59       419.12 o
   5  12  12        133.91        233.56       403.49 o
  -8  13  12         20.99       -193.66       826.28 o
  -7  13  12      13990.42      13695.70       775.99 o
  -6  13  12       4845.13       4226.95       586.43 o
  -5  13  12         10.87       -174.07       395.42 o
  -4  13  12        135.14       -193.20       375.34 o
  -3  13  12       9166.12       9053.70       597.47 o
  -2  13  12        600.22        850.35       383.11 o
  -1  13  12        174.44       -170.33       306.87 o
   0  13  12       1520.67       1806.04       380.52 o
   1  13  12          0.70         58.50       321.02 o
   2  13  12          7.82         84.97       320.62 o
   3  13  12      55794.37      53035.93      2336.96 o
   4  13  12       5041.25       6462.31       593.47 o
   5  13  12         39.53        -38.73       600.35 o
  -7  14  12       8790.32       9035.43       894.26 o
  -6  14  12      42587.38      40146.08      3564.00 o
  -5  14  12       8031.90       8193.40       619.72 o
  -4  14  12       9395.59       9340.75       702.92 o
  -3  14  12       1739.22       1651.39       433.78 o
  -2  14  12          3.93       -262.64       349.17 o
  -1  14  12        916.52       1053.29       375.91 o
   0  14  12      38814.90      37937.28      1168.03 o
   1  14  12      28661.59      26169.66       952.23 o
   2  14  12         51.39        240.48       331.72 o
   3  14  12       1049.30       1604.16       390.10 o
   4  14  12        773.11       1336.28       600.36 o
   5  14  12         17.58       1168.41       613.26 o
  -7  15  12       2896.57       4841.84       832.80 o
  -6  15  12      21603.51      20568.76      2218.61 o
  -5  15  12        230.10         -2.69       393.97 o
  -4  15  12       4147.27       4872.22       566.69 o
  -3  15  12         28.09        -60.41       330.72 o
  -2  15  12       1244.38       1349.11       487.39 o
  -1  15  12      10655.03      10142.60       710.28 o
   0  15  12       8184.61       8090.25       781.26 o
   1  15  12         34.52        -87.77       355.95 o
   2  15  12       2722.56       3871.29       479.32 o
   3  15  12        635.58       1642.00      1016.73 o
   4  15  12       8550.32      11137.77       942.68 o
  -7  16  12        140.24        213.03       639.08 o
  -6  16  12      16402.53      15776.78      1097.85 o
  -5  16  12       4171.11       4877.12      1317.03 o
  -4  16  12        625.70        889.27       444.83 o
  -3  16  12        202.84        733.40       409.60 o
  -2  16  12         11.22        374.03       385.98 o
  -1  16  12       1620.14       1969.20       439.07 o
   0  16  12      26066.59      24219.56       943.88 o
   1  16  12        795.21       1043.34       397.01 o
   2  16  12       6802.27       9386.91       726.35 o
   3  16  12        973.68        490.62       580.99 o
  -6  17  12        199.53        -96.83       619.71 o
  -5  17  12         45.78        632.62       600.35 o
  -4  17  12       1170.16       1018.57       939.28 o
  -3  17  12         43.40        181.22       403.02 o
  -2  17  12       5413.57       6333.19       617.06 o
  -1  17  12         69.78        -76.97       382.30 o
   0  17  12        121.68        750.82       658.45 o
   1  17  12        205.71         80.69       369.74 o
  -5  18  12        521.51       1271.72       652.00 o
  -4  18  12       5191.40       5313.41       794.11 o
  -3  18  12        585.48        735.92       574.53 o
  -2  18  12        445.80        556.84       687.50 o
  -1  18  12       1726.95       1723.65       664.93 o
  -9   0  13          7.34       -568.07       568.07 o
  -7   0  13      11713.95      12611.30       962.15 o
  -5   0  13       5891.06       5520.24       736.03 o
  -3   0  13       1260.29        703.66       548.72 o
  -1   0  13       4947.98       6204.78       489.00 o
   1   0  13      21848.34      22261.03       786.69 o
   3   0  13        109.35        280.67       355.04 o
   5   0  13       1264.16       2046.41       542.27 o
   7   0  13      13132.65      12772.72      1007.35 o
 -10   1  13       3719.40       3683.39       735.98 o
  -9   1  13         39.02        -36.58       445.03 o
  -8   1  13         25.89       -451.87       451.87 o
  -7   1  13      14615.33      13966.15       714.64 o
  -6   1  13        185.48       -300.31       314.86 o
  -5   1  13        637.13        515.28       561.62 o
  -4   1  13          0.69       -323.70       323.70 o
  -3   1  13       2829.91       4286.22       867.23 o
  -2   1  13        752.42        818.57       298.20 o
  -1   1  13       3494.46       4052.62       378.88 o
   0   1  13         32.69        397.18       253.34 o
   1   1  13        943.89        817.81       224.15 o
   2   1  13         21.57        -78.64       217.17 o
   3   1  13         14.89       -218.03       218.03 o
   4   1  13      15656.92      14878.65       664.32 o
   5   1  13        103.77        301.28       312.05 o
   6   1  13         41.30        -64.55       377.64 o
   7   1  13       5688.76       7756.90       652.83 o
 -10   2  13      21710.54      20551.96      1285.30 o
  -9   2  13        227.60        260.16       431.34 o
  -8   2  13         31.65        -85.85       397.04 o
  -7   2  13        299.84        -94.12       401.38 o
  -6   2  13       1794.15       2454.39       490.63 o
  -5   2  13       5515.09       5558.38       445.29 o
  -4   2  13          7.54       -267.97       267.97 o
  -3   2  13       2023.51       2123.37       339.69 o
  -2   2  13         82.12        -15.36       264.41 o
  -1   2  13        586.44        546.97       251.08 o
   0   2  13       8377.06       9049.76       641.58 o
   1   2  13          4.64        190.05       254.94 o
   2   2  13        696.70        997.77       275.41 o
   3   2  13        134.19        243.93       227.42 o
   4   2  13       3383.06       4614.32       463.33 o
   5   2  13       3030.06       4262.46       474.49 o
   6   2  13      34987.79      33969.47      1101.01 o
   7   2  13       9936.60      11557.83       987.90 o
 -10   3  13       1546.54       2014.14       755.30 o
  -9   3  13       8499.87      10145.09       748.38 o
  -8   3  13        253.88        764.83       437.07 o
  -7   3  13       3543.33       3691.36       540.94 o
  -6   3  13       1552.55       1491.35       465.59 o
  -5   3  13        885.97        499.67       312.83 o
  -4   3  13         25.65         12.44       278.89 o
  -3   3  13     124861.22     117451.93      2833.13 o
  -2   3  13       1999.15       2390.81       342.80 o
  -1   3  13      10254.51      10353.52       470.86 o
   0   3  13        392.00        158.16       270.34 o
   1   3  13        289.97         51.18       251.72 o
   2   3  13        715.56        878.05       287.20 o
   3   3  13      44061.39      43931.64      1222.45 o
   4   3  13      14220.95      13167.40       904.09 o
   5   3  13        613.00        703.64       497.07 o
   6   3  13         17.07        -71.01       477.69 o
   7   3  13       5596.89       6501.40       878.04 o
 -10   4  13       2064.10       2343.40       768.22 o
  -9   4  13       1168.56        417.29       476.87 o
  -8   4  13         19.46        181.55       362.54 o
  -7   4  13        865.26        694.23       352.66 o
  -6   4  13        136.76        287.66       318.34 o
  -5   4  13       6697.77       7354.89       524.82 o
  -4   4  13        645.39        671.94       308.46 o
  -3   4  13      11958.88      11773.23       509.99 o
  -2   4  13        488.71        421.86       477.24 o
  -1   4  13      13448.31      13354.54       525.68 o
   0   4  13         40.00        -58.65       241.16 o
   1   4  13       3440.92       3679.51       387.94 o
   2   4  13         53.63          6.20       253.34 o
   3   4  13       1261.19       1673.49       376.82 o
   4   4  13         34.51       -177.71       317.96 o
   5   4  13       3793.38       4222.20       703.70 o
   6   4  13       1703.26       2756.54       626.19 o
  -9   5  13      10441.84      10278.66       607.48 o
  -8   5  13        920.61        509.97       393.55 o
  -7   5  13          7.57       -328.67       328.67 o
  -6   5  13        418.57         61.67       320.81 o
  -5   5  13       1624.13       1345.13       354.67 o
  -4   5  13       1178.03        529.30       419.97 o
  -3   5  13      62976.68      61651.51      2029.04 o
  -2   5  13       2406.47       2472.51       345.02 o
  -1   5  13       2936.12       3351.59       353.45 o
   0   5  13        217.27         -0.59       319.66 o
   1   5  13         29.77        136.85       259.08 o
   2   5  13       1792.23       2649.79       338.70 o
   3   5  13      28058.50      28391.12      1295.28 o
   4   5  13       4811.71       5284.98       894.18 o
   5   5  13       3169.26       3189.19       626.22 o
   6   5  13        506.56       1329.81       574.53 o
 -10   6  13      13795.80      13780.33      1349.62 o
  -9   6  13       1183.83        723.46       540.83 o
  -8   6  13        236.53       -173.62       384.65 o
  -7   6  13      10975.22      11038.53       684.11 o
  -6   6  13       2972.77       3308.65       439.74 o
  -5   6  13       2169.97       2601.12       444.44 o
  -4   6  13        747.30        427.82       321.67 o
  -3   6  13         16.94       -291.15       291.15 o
  -2   6  13         49.39        -23.24       384.34 o
  -1   6  13        385.27        -62.25       280.46 o
   0   6  13       8927.22       8790.11       441.39 o
   1   6  13       5123.61       6928.07       453.49 o
   2   6  13       1944.93       2615.96       342.74 o
   3   6  13         80.71       -205.03       319.39 o
   4   6  13        512.32        405.55       347.39 o
   5   6  13      14124.86      13909.77       975.10 o
   6   6  13       9769.47       8594.11       839.39 o
 -10   7  13        308.55       1084.50       929.57 o
  -9   7  13         16.88       -527.30       527.30 o
  -8   7  13       8939.34       9907.92      1155.77 o
  -7   7  13      44845.62      40131.60      1020.62 o
  -6   7  13          1.32       -314.20       314.20 o
  -5   7  13       1038.52       1472.34       355.76 o
  -4   7  13        121.96        -99.81       281.89 o
  -3   7  13       6637.21       7467.89       495.33 o
  -2   7  13        324.24        266.61       282.35 o
  -1   7  13       6145.99       7255.62       429.04 o
   0   7  13       1410.09       1614.95       296.86 o
   1   7  13        486.30        593.34       286.55 o
   2   7  13       1196.74       1206.32       309.04 o
   3   7  13         96.66        240.17       333.62 o
   4   7  13         15.88        617.03       361.15 o
   5   7  13       2787.31       3621.69       697.22 o
 -10   8  13       4905.42       5984.80      1181.46 o
  -9   8  13        340.79        103.29       884.39 o
  -8   8  13        406.53       -271.04       499.43 o
  -7   8  13      26188.73      23580.88       960.55 o
  -6   8  13       2330.60       2272.70       401.15 o
  -5   8  13       6267.52       7997.60       531.04 o
  -4   8  13        398.91        372.44       344.34 o
  -3   8  13       1353.35       1134.95       325.40 o
  -2   8  13        355.56       -143.28       265.36 o
  -1   8  13       2449.09       3537.04       393.93 o
   0   8  13      12131.55      10971.86       500.57 o
   1   8  13      10046.33      10018.66       579.00 o
   2   8  13         80.05         13.05       287.52 o
   3   8  13         54.31        141.54       340.04 o
   4   8  13       2879.95       4510.85       884.45 o
   5   8  13       2418.22       1910.89       606.84 o
  -9   9  13        360.01       1562.20       923.12 o
  -8   9  13        126.19       -192.74       510.99 o
  -7   9  13       8961.37       9361.19       713.33 o
  -6   9  13       3839.12       4803.25       579.78 o
  -5   9  13        387.98       -235.47       319.26 o
  -4   9  13       1959.04       2321.84       388.71 o
  -3   9  13       7680.60       8021.74       591.08 o
  -2   9  13       4043.20       4364.45       447.35 o
  -1   9  13         84.14        304.11       289.07 o
   0   9  13        733.47        347.91       305.70 o
   1   9  13        302.02       -257.82       257.82 o
   2   9  13         80.93        681.23       347.38 o
   3   9  13       7650.60       8035.44       546.44 o
   4   9  13      31361.52      32182.22      2141.65 o
   5   9  13        122.94        671.36       593.89 o
  -9  10  13       1331.19       1626.80       948.96 o
  -8  10  13         80.84       -481.50       481.50 o
  -7  10  13         91.64        207.14       450.67 o
  -6  10  13       3707.24       3571.44       533.12 o
  -5  10  13        450.33        172.14       408.92 o
  -4  10  13       4029.49       4037.51       539.57 o
  -3  10  13       3549.33       4298.23       420.96 o
  -2  10  13       1727.40       1939.13       350.89 o
  -1  10  13       1275.50       1072.98       323.62 o
   0  10  13      14483.72      13921.20       560.81 o
   1  10  13       2774.21       2643.15       397.79 o
   2  10  13        147.39        245.98       346.10 o
   3  10  13        435.48        514.62       353.45 o
   4  10  13       4159.73       4870.65       551.47 o
  -8  11  13        822.98        573.86       550.54 o
  -7  11  13       4685.56       5400.78       697.26 o
  -6  11  13        605.32       1043.30       470.53 o
  -5  11  13        327.28        377.37       433.66 o
  -4  11  13       8608.92       9076.60       644.27 o
  -3  11  13      77462.02      76568.84      1876.72 o
  -2  11  13      19016.80      16800.96       773.60 o
  -1  11  13       5222.69       6045.99      1171.81 o
   0  11  13         81.81       -137.03       342.25 o
   1  11  13         56.92        374.80       340.04 o
   2  11  13       4215.74       4820.03       538.45 o
   3  11  13      42543.82      43086.13      3589.82 o
   4  11  13       1546.89       1635.63       451.30 o
   5  11  13        981.50       2808.13       671.37 o
  -8  12  13         17.47        213.03       671.35 o
  -7  12  13        203.68       -455.38       455.38 o
  -6  12  13        589.16        791.44       461.88 o
  -5  12  13       3790.72       4406.49       919.97 o
  -4  12  13       3928.72       4376.68       549.40 o
  -3  12  13       4120.66       4986.27       832.83 o
  -2  12  13        462.32        305.58       378.54 o
  -1  12  13      10145.87      10530.78       643.01 o
   0  12  13       2747.74       3109.98       664.95 o
   1  12  13        749.25        768.50       781.11 o
   2  12  13       4436.49       5297.73       538.16 o
   3  12  13         57.74        657.27       509.97 o
   4  12  13        961.10       1665.51       645.55 o
   5  12  13       7555.91      11821.85       968.48 o
  -7  13  13       8558.14       9769.18       801.59 o
  -6  13  13        114.30        328.96       435.84 o
  -5  13  13         68.15       -358.51       419.82 o
  -4  13  13       1939.92       2668.71       462.91 o
  -3  13  13       2181.56       2116.71       475.05 o
  -2  13  13         14.77       -370.55       381.17 o
  -1  13  13         95.57        139.48       471.24 o
   0  13  13       1518.32       1668.18       401.39 o
   1  13  13        262.13        171.79       375.57 o
   2  13  13       4507.56       5536.19       550.08 o
   3  13  13       5092.27       6003.20       601.77 o
   4  13  13       6563.28       8354.53       852.24 o
  -7  14  13      15347.56      14775.30      1136.56 o
  -6  14  13       1955.54       2063.53       538.57 o
  -5  14  13       3600.65       3956.48       591.56 o
  -4  14  13        224.20        307.98       418.58 o
  -3  14  13       1917.81       2346.76       613.29 o
  -2  14  13         18.40        415.02       375.56 o
  -1  14  13       1911.61       2117.24       894.11 o
   0  14  13         28.05        395.18       506.74 o
   1  14  13      16687.90      16684.15       789.85 o
   2  14  13          0.16       -120.84       349.17 o
   3  14  13        978.36       3059.90       703.65 o
  -6  15  13       5090.96       5319.85       878.03 o
  -5  15  13         26.95        832.74       548.70 o
  -4  15  13        425.44        688.52       464.13 o
  -3  15  13       1791.33       2353.44       505.71 o
  -2  15  13        423.41        681.66       421.77 o
  -1  15  13       2724.12       3223.06       881.21 o
   0  15  13         85.38       -129.06       400.23 o
   1  15  13        765.78       2006.31      1252.36 o
  -4  16  13       1976.27       4241.36       781.13 o
  -3  16  13        150.08        -19.37       548.70 o
  -2  16  13        873.86        781.57       745.61 o
 -10   0  14       2367.40       2524.18       845.70 o
  -8   0  14       1173.61       1058.71       645.55 o
  -6   0  14      32352.56      31477.58      1511.85 o
  -4   0  14       9852.65      10789.79       916.91 o
  -2   0  14       3581.36       3415.21       729.53 o
   0   0  14      77489.77      71652.13      2471.21 o
   2   0  14       5517.42       6660.68       852.23 o
   4   0  14        334.01        929.58       542.25 o
   6   0  14      19094.22      19084.29      1201.24 o
 -10   1  14       6869.64       8028.52       728.08 o
  -9   1  14       3954.15       5119.51       623.02 o
  -8   1  14       2008.65       2319.66       522.91 o
  -7   1  14       3031.39       3293.36       671.41 o
  -6   1  14        543.07        422.83       415.39 o
  -5   1  14        273.59       -364.89       364.89 o
  -4   1  14       1799.67       2149.15       449.20 o
  -3   1  14          4.26       -362.35       362.35 o
  -2   1  14       5480.31       6249.30       570.61 o
  -1   1  14       1366.06       1109.59       424.45 o
   0   1  14         51.71         51.08       285.03 o
   1   1  14         25.50       -282.25       282.25 o
   2   1  14      11921.70      11670.67       635.20 o
   3   1  14       7168.15       7814.57       563.49 o
   4   1  14          9.85        348.59       529.34 o
   5   1  14          8.90        257.57       367.26 o
   6   1  14        244.44       1908.85       716.55 o
 -10   2  14       4863.01       6328.90       694.03 o
  -9   2  14        621.38        251.99       506.62 o
  -8   2  14       1724.03       1381.23       487.41 o
  -7   2  14       6040.39       6645.72       648.28 o
  -6   2  14       1608.28       1881.63       539.04 o
  -5   2  14        427.85         17.53       484.16 o
  -4   2  14       4827.89       5767.95       569.78 o
  -3   2  14        107.58       -338.91       360.60 o
  -2   2  14       1601.52       1314.17       322.90 o
  -1   2  14       4165.58       5005.76       421.06 o
   0   2  14      21661.84      21528.88      1313.97 o
   1   2  14        658.21       1119.14       327.39 o
   2   2  14         15.31       -299.32       299.32 o
   3   2  14        149.68        330.24       373.09 o
   4   2  14       4508.04       4538.62       716.62 o
   5   2  14         14.80         71.01       503.52 o
 -10   3  14      18368.63      18121.66      1278.72 o
  -9   3  14        927.86        454.45       515.75 o
  -8   3  14      13148.59      12361.33       734.98 o
  -7   3  14       1964.48       1477.98       610.06 o
  -6   3  14        197.81       -384.69       406.99 o
  -5   3  14          0.18       -241.05       352.68 o
  -4   3  14      48853.36      46126.11      1067.25 o
  -3   3  14       2775.90       3049.79       379.76 o
  -2   3  14        269.97        328.24       298.02 o
  -1   3  14        323.91        471.53       324.02 o
   0   3  14        505.79        423.54       286.65 o
   1   3  14        209.58        222.05       283.92 o
   2   3  14       1954.82       2832.75       356.15 o
   3   3  14      11399.67      11892.59       765.18 o
   4   3  14      14378.99      14936.62      1020.31 o
   5   3  14          9.64        361.50       477.69 o
  -9   4  14          0.22       -481.53       481.53 o
  -8   4  14       1127.94        770.03       492.93 o
  -7   4  14        235.01       -135.04       447.05 o
  -6   4  14        925.83       1345.00       368.46 o
  -5   4  14        259.18        173.00       322.75 o
  -4   4  14      26325.57      24365.25       750.88 o
  -3   4  14        413.64        456.54       322.99 o
  -2   4  14        263.40        256.09       277.80 o
  -1   4  14        137.91       -259.15       284.53 o
   0   4  14       4515.60       4901.09       426.29 o
   1   4  14          0.84       -275.87       275.87 o
   2   4  14       1189.62       1284.16       330.41 o
   3   4  14         54.70         79.75       353.64 o
   4   4  14       3924.34       5067.94       723.07 o
   5   4  14       1527.12       2420.84       639.10 o
  -9   5  14       3869.77       4303.71       634.34 o
  -8   5  14       2117.04       2326.82       520.15 o
  -7   5  14       7602.01       8734.77       607.45 o
  -6   5  14         35.67       -310.43       436.54 o
  -5   5  14        308.63        110.82       316.83 o
  -4   5  14      16982.97      17560.83       644.80 o
  -3   5  14      10835.94      10937.13       540.64 o
  -2   5  14       1504.76       2035.23       360.78 o
  -1   5  14          5.05       -275.45       275.45 o
   0   5  14        298.50         58.28       293.05 o
   1   5  14        301.46         65.04       334.86 o
   2   5  14         69.33        -92.38       281.21 o
   3   5  14       7925.89       8577.45       570.47 o
   4   5  14        634.62       1555.76       561.62 o
   5   5  14        639.38        458.34       548.71 o
  -9   6  14        365.90       -322.77       697.18 o
  -8   6  14        154.07       -389.46       389.46 o
  -7   6  14      13275.19      13325.87       632.89 o
  -6   6  14       5904.14       6166.62       516.64 o
  -5   6  14       1604.65       1535.32       378.59 o
  -4   6  14         12.49       -300.24       300.24 o
  -3   6  14         94.70       -112.00       301.05 o
  -2   6  14       2875.76       3035.98       396.25 o
  -1   6  14       3294.77       4333.29       415.06 o
   0   6  14      35147.91      34213.66       892.80 o
   1   6  14       2162.08       2568.30       365.23 o
   2   6  14        594.25        296.50       293.23 o
   3   6  14        126.37        114.49       361.15 o
   4   6  14        203.43        227.56       390.26 o
  -9   7  14        202.69        251.23       553.30 o
  -8   7  14       1455.92       2326.95       480.46 o
  -7   7  14       1580.10       1113.08       406.42 o
  -6   7  14        110.30        197.58       452.82 o
  -5   7  14        722.84        461.31       343.24 o
  -4   7  14       4810.68       5105.46       477.03 o
  -3   7  14        390.63         36.01       317.31 o
  -2   7  14       1054.69       1288.76       338.54 o
  -1   7  14       2036.17       2040.37       407.88 o
   0   7  14          1.07        203.49       286.96 o
   1   7  14       1026.05        800.46       317.04 o
   2   7  14      13291.00      12631.81       720.02 o
   3   7  14       1883.45       2901.18       551.96 o
   4   7  14       2592.88       3220.70       488.96 o
  -9   8  14        153.99       -400.23       923.12 o
  -8   8  14        242.73       -502.37      1000.58 o
  -7   8  14        361.46        528.67       406.96 o
  -6   8  14      25161.15      24114.53       804.23 o
  -5   8  14        779.98        613.49       362.64 o
  -4   8  14       2491.33       2222.08       407.54 o
  -3   8  14        339.95         21.46       323.80 o
  -2   8  14        128.37         98.06       316.09 o
  -1   8  14       9832.49       8964.86       483.92 o
   0   8  14      99444.29      97133.12      1804.56 o
   1   8  14       1014.46        775.22       315.91 o
   2   8  14       1860.02       2701.82       464.81 o
   3   8  14        132.45        578.74       394.82 o
   4   8  14        458.11        960.66       435.76 o
  -8   9  14       1280.44       1203.30       589.54 o
  -7   9  14       9888.98       9924.59       802.17 o
  -6   9  14        142.36        -23.80       450.17 o
  -5   9  14         69.85        -20.30       344.64 o
  -4   9  14       6700.43       7650.47       544.63 o
  -3   9  14        196.18       -275.07       275.07 o
  -2   9  14        969.17        728.26       341.14 o
  -1   9  14        916.19       1476.48       652.33 o
   0   9  14        587.38        885.99       326.47 o
   1   9  14         23.10       -145.90       309.36 o
   2   9  14       3651.97       4349.13       513.43 o
   3   9  14      18283.45      17709.38       805.54 o
   4   9  14       2184.45       4138.09       794.05 o
  -8  10  14        798.95        890.85       761.74 o
  -7  10  14       4140.48       3744.16       649.93 o
  -6  10  14        129.35         26.08       593.89 o
  -5  10  14       1811.89       2258.43       511.49 o
  -4  10  14      13823.03      13775.11       768.18 o
  -3  10  14        107.55       -218.89       328.08 o
  -2  10  14       1108.29       1118.94       363.65 o
  -1  10  14       1576.73       1998.18       369.37 o
   0  10  14        178.09        145.95       288.97 o
   1  10  14        331.45        570.98       304.48 o
   2  10  14        273.77        967.38       397.04 o
   3  10  14        892.66       1315.54       410.96 o
   4  10  14       2721.07       4538.39       813.42 o
  -7  11  14        306.76       -126.99       706.86 o
  -6  11  14        136.99       -104.39       404.82 o
  -5  11  14        199.59        749.51       584.21 o
  -4  11  14      32074.09      30862.30      1112.88 o
  -3  11  14        415.54       1089.64       447.06 o
  -2  11  14       2057.04       3337.68       907.02 o
  -1  11  14          0.16        -15.96       529.34 o
   0  11  14        445.46        220.25       383.35 o
   1  11  14          8.53        721.92       435.73 o
   2  11  14       1686.04       2728.09       475.04 o
   3  11  14        315.18       1226.52       632.63 o
  -7  12  14       9839.87      10027.51       994.36 o
  -6  12  14        420.08        -53.70       457.53 o
  -5  12  14          3.90        826.86       471.24 o
  -4  12  14       4207.09       4761.55       612.97 o
  -3  12  14        567.60        754.72       671.36 o
  -2  12  14       1424.57        924.12       469.11 o
  -1  12  14         14.50       -330.45       464.78 o
   0  12  14        207.12         27.62       381.17 o
   1  12  14        244.53       -127.97       390.10 o
   2  12  14        977.46       1000.60       626.18 o
   3  12  14        204.76       1303.98       645.54 o
  -5  13  14        745.81        865.03       690.73 o
  -4  13  14        232.23        536.55       465.32 o
  -3  13  14        948.29        882.35       465.87 o
  -2  13  14       1466.17       2107.94       497.95 o
  -1  13  14        642.14       1994.17       448.20 o
   0  13  14          3.14        100.99       403.79 o
  -7   0  15      31867.59      32121.55      1628.04 o
  -5   0  15       6934.60       5927.06       852.26 o
  -3   0  15          1.26       -484.15       542.25 o
  -1   0  15      35710.45      33974.04      1583.04 o
   1   0  15        802.67        832.75       600.36 o
  -8   1  15       4918.95       4793.28       703.72 o
  -7   1  15       3866.19       4698.51       617.95 o
  -6   1  15         14.72       -169.63       444.89 o
  -5   1  15       2889.91       3214.73       540.59 o
  -4   1  15       2444.69       2995.44       587.47 o
  -3   1  15        485.72        -21.28       794.02 o
  -2   1  15        141.82       -564.84       564.84 o
  -1   1  15       2111.91       2100.40       453.36 o
   0   1  15         11.34        -25.66       362.42 o
   1   1  15       2668.00       3818.49       545.38 o
   2   1  15        683.48       1911.28       790.79 o
   3   1  15       1977.02       1452.52       593.92 o
   4   1  15       1868.06       3130.98       658.47 o
  -8   2  15       2777.72       2317.67       561.48 o
  -7   2  15       8475.81      10023.03       778.03 o
  -6   2  15        926.23       1078.42       603.59 o
  -5   2  15         88.69       -430.47       430.47 o
  -4   2  15        869.50       1058.64       472.43 o
  -3   2  15        749.73         92.97       431.35 o
  -2   2  15          0.81       -156.26       881.15 o
  -1   2  15         13.61       -372.96       372.96 o
   0   2  15        984.84        690.50       430.48 o
   1   2  15       1313.32       1550.27       352.22 o
   2   2  15         44.93        253.30       319.55 o
   3   2  15       3735.41       5919.64       572.24 o
   4   2  15       6047.30       5933.32       819.95 o
  -8   3  15       2219.54       2014.17       800.50 o
  -7   3  15          5.32       -440.32       440.32 o
  -6   3  15          3.22       -448.76       448.76 o
  -5   3  15         90.01       -335.94       398.45 o
  -4   3  15       4262.15       4083.33       681.11 o
  -3   3  15      34797.71      33113.55      1479.62 o
  -2   3  15        173.70       -347.14       347.14 o
  -1   3  15       1933.39       1595.67       423.27 o
   0   3  15        285.55        445.59       330.22 o
   1   3  15       3489.27       3361.21       425.68 o
   2   3  15        252.52        106.88       536.43 o
   3   3  15      70902.20      67345.30      1721.37 o
   4   3  15       2533.14       4015.46       710.13 o
  -8   4  15        364.78       -548.71       729.46 o
  -7   4  15        625.97        727.85       454.76 o
  -6   4  15        677.63        568.70       471.51 o
  -5   4  15       1648.11       1347.14       487.41 o
  -4   4  15          0.42       -366.41       366.41 o
  -3   4  15       1007.61       1346.74       493.93 o
  -2   4  15        800.21        700.49       335.62 o
  -1   4  15       9025.37       9150.53       501.45 o
   0   4  15        988.22        987.89       359.04 o
   1   4  15       1506.28       1253.86       379.23 o
   2   4  15          6.37       -177.39       321.50 o
   3   4  15       9480.91      10545.74      1133.18 o
   4   4  15        352.55       1504.10       555.16 o
  -7   5  15        743.95        601.40       506.13 o
  -6   5  15         69.14       -423.33       423.33 o
  -5   5  15       1198.42       1480.74       386.15 o
  -4   5  15        976.33        942.35       380.87 o
  -3   5  15      18006.51      17316.13      1740.52 o
  -2   5  15        662.53       1460.03       353.29 o
  -1   5  15          4.09       -274.46       314.86 o
   0   5  15        453.15        596.58       348.91 o
   1   5  15       1719.65       2058.14       380.57 o
   2   5  15       5910.89       7316.88       632.80 o
   3   5  15      32648.15      32110.66      1256.57 o
  -7   6  15      32913.35      32283.40      1640.98 o
  -6   6  15        800.84        603.18       414.54 o
  -5   6  15      10297.14      10030.38       570.10 o
  -4   6  15       2816.67       3091.79       445.12 o
  -3   6  15        147.99        167.79       447.32 o
  -2   6  15        365.37         43.96       323.92 o
  -1   6  15      14674.98      15499.20       624.89 o
   0   6  15       3896.03       4402.40       456.60 o
   1   6  15         86.00        300.38       332.03 o
   2   6  15        364.17        786.24       400.45 o
   3   6  15        695.35       1251.67       452.11 o
  -7   7  15       8883.46       9576.27       748.04 o
  -6   7  15         22.27         62.39       386.09 o
  -5   7  15       7231.11       8153.08       745.34 o
  -4   7  15        374.91        364.57       385.75 o
  -3   7  15       1794.41       2413.43       401.90 o
  -2   7  15       2791.74       3792.49       447.24 o
  -1   7  15       5983.04       6975.87       510.10 o
   0   7  15         82.83        368.67       326.30 o
   1   7  15        100.68       -225.03       384.74 o
   2   7  15        349.97        740.26       420.22 o
   3   7  15       3649.05       4783.82       832.81 o
  -7   8  15      37566.12      35446.21      1796.22 o
  -6   8  15       5831.97       6408.04       974.89 o
  -5   8  15       5197.73       5301.17       537.56 o
  -4   8  15       1129.38       1070.94       467.28 o
  -3   8  15         28.42         62.00       349.59 o
  -2   8  15       1214.98       1547.12       367.69 o
  -1   8  15      51067.34      48500.86      1159.15 o
   0   8  15       2497.14       2965.23       450.89 o
   1   8  15        149.69        394.82       658.58 o
   2   8  15          6.77        515.58       903.75 o
   3   8  15        245.59        865.02       626.17 o
  -6   9  15         22.52       -316.31       697.18 o
  -5   9  15        262.53        589.86       706.86 o
  -4   9  15      21232.68      19848.72       752.59 o
  -3   9  15       1098.21        919.91       626.13 o
  -2   9  15          0.15       -152.15       409.95 o
  -1   9  15       1404.59       1397.43       391.10 o
   0   9  15         54.26         11.42       346.80 o
   1   9  15       1269.11       2275.82       419.77 o
   2   9  15       1781.16       2272.37       697.21 o
  -5  10  15       1202.09       1923.74       800.48 o
  -4  10  15       1632.61       1710.73       748.85 o
  -3  10  15        286.22       1049.23       509.01 o
  -2  10  15       1836.59       1463.62       438.65 o
  -1  10  15        999.93       1193.26       477.71 o
   0  10  15        779.91        687.39       363.48 o
  -4  11  15       2828.59       2717.88       852.16 o
  -3  11  15      22584.12      22296.17      1420.96 o
  -2  11  15       2776.89       3731.43       813.43 o
  -1  11  15       2062.13       1575.18       690.76 o
  -4   0  16        890.28        161.39       710.10 o
  -2   0  16        325.36        542.25       664.90 o
   0   0  16      21136.37      21300.87      1349.87 o
   2   0  16         71.27        -38.73       684.27 o
  -5   1  16       1408.27       1123.27       658.47 o
  -4   1  16        247.12        510.85       470.09 o
  -3   1  16       1928.68       2792.85       553.94 o
  -2   1  16         10.35        -25.86       431.90 o
  -1   1  16         61.69       -225.94       465.59 o
   0   1  16       3070.80       3343.92       566.00 o
   1   1  16          1.29       -471.50       471.50 o
   2   1  16       1895.24       3357.22       559.18 o
  -4   2  16        431.27        461.30       426.78 o
  -3   2  16         40.26       -467.77       467.77 o
  -2   2  16       3349.31       3433.98       582.02 o
  -1   2  16       2307.76       2249.44       543.22 o
   0   2  16         60.67       -112.35       555.16 o
   1   2  16         15.34       -456.39       456.39 o
   2   2  16         30.25        628.15       474.46 o
  -4   3  16      67929.30      65269.42      1760.34 o
  -3   3  16        196.32        381.14       813.38 o
  -2   3  16       4033.41       5445.56       719.84 o
  -1   3  16         75.25       -436.42       436.42 o
   0   3  16        210.71        638.58       913.43 o
   1   3  16        273.95        772.74       495.12 o
   2   3  16      36034.50      35586.91      1718.61 o
  -4   4  16       1407.81       2762.98       819.86 o
  -3   4  16         53.36        108.62       997.35 o
  -2   4  16      12127.09      11683.49       710.71 o
  -1   4  16        207.23        148.10       429.05 o
   0   4  16       1610.94       2203.11       730.78 o
   1   4  16        334.93        439.11       742.55 o
   2   4  16        236.68        424.17       732.68 o
  -3   5  16       5154.17       5920.40       926.46 o
  -2   5  16       2075.90       2378.67       662.72 o
  -1   5  16         56.27        304.12       359.23 o
   0   5  16       1110.20       1348.15       561.71 o
   1   5  16        144.96        -47.75       533.14 o
  -4   6  16        210.39       1142.60       677.81 o
  -3   6  16        700.75       1012.67       616.49 o
  -2   6  16        277.30       -141.24       455.37 o
  -1   6  16       5313.23       6273.22       640.42 o
   0   6  16      19929.48      19921.71      1630.76 o
   1   6  16        111.18        439.23       441.70 o
  -5   7  16        293.96       1652.58       781.10 o
  -4   7  16          1.87        819.83       755.27 o
  -3   7  16        599.93       1988.27       716.55 o
  -2   7  16        335.92        398.00       468.02 o
  -1   7  16        247.49       -231.90       449.46 o
   0   7  16      11492.63      11114.64       719.03 o
   1   7  16       1371.10       2407.92       735.93 o
  -5   8  16       1855.66       3363.38       865.05 o
  -4   8  16         93.81       1426.63       735.91 o
  -3   8  16        209.67       1872.05       710.09 o
  -2   8  16        209.15       1891.42       684.27 o
  -1   8  16       1007.30       2408.64       504.54 o
   0   8  16      42584.79      41427.56      1919.20 o
                                                
